# Supplementary material for: Learning from Embryogenesis—A Comparative Expression Analysis in Melanoblast Differentiation and Tumorigenesis Reveals miRNAs Driving Melanoma Development
Source: J Clin Med. 2021 May 24;10(11):2259. doi: 10.3390/jcm10112259 (PMC8197100; doi:10.3390/jcm10112259)
Supplement: Supplementary file 1 [file jcm-10-02259-s001.zip]

Archive with 1 entries (1 files):
- jcm-1201997-supplementary.xlsx
