# Supplementary material for: Learning from Embryogenesis—A Comparative Expression Analysis in Melanoblast Differentiation and Tumorigenesis Reveals miRNAs Driving Melanoma Development
Source: J Clin Med. 2021 May 24;10(11):2259. doi: 10.3390/jcm10112259 (PMC8197100; doi:10.3390/jcm10112259)
Supplement: Supplementary file 1 [file jcm-10-02259-s001.zip › jcm-1201997-supplementary.xlsx]

## Sheet: Tabelle1
gene ontology (GO) enrichment analysis of miRNA target genes
http://geneontology.org, release 2021-01-01
Analysis Type:	PANTHER Overrepresentation Test (Released 20200728)
Annotation Version and Release Date:	GO Ontology database DOI: 10.5281/zenodo.4081749 Released 2020-10-09
Analyzed List:	upload_1 (Homo sapiens)
Reference List:	Homo sapiens (all genes in database)
Test Type:	FISHER
Correction:	FDR
only results for FDR P < 0.05 are shown
Go terms that are mentioned in the text are bolded
targets of miRNA	GO biological process complete	Homo sapiens - REFLIST (20595)	upload_1 (3584)	upload_1 (expected)	upload_1 (over/under)	upload_1 (fold Enrichment)	upload_1 (raw P-value)	upload_1 (FDR)
miR-767-5p	regulation of vascular associated smooth muscle cell migration (GO:1904752)	22	14	3.83	+	3.66	0.000361	0.0434
	cell-cell signaling by wnt (GO:0198738)	347	97	60.39	+	1.61	6.45e-05	0.011
	Wnt signaling pathway (GO:0016055)	347	97	60.39	+	1.61	6.45e-05	0.0109
	regulation of Wnt signaling pathway (GO:0030111)	374	99	65.08	+	1.52	0.000309	0.0383
	transmembrane receptor protein tyrosine kinase signaling pathway (GO:0007169)	524	138	91.19	+	1.51	2.34e-05	0.00422
	axon development (GO:0061564)	423	111	73.61	+	1.51	0.000165	0.0243
	cell surface receptor signaling pathway involved in cell-cell signaling (GO:1905114)	419	109	72.92	+	1.49	0.00025	0.0323
	enzyme linked receptor protein signaling pathway (GO:0007167)	730	189	127.04	+	1.49	1.63e-06	0.000418
	cell morphogenesis involved in neuron differentiation (GO:0048667)	456	116	79.35	+	1.46	0.000342	0.0414
	cell morphogenesis involved in differentiation (GO:0000904)	568	142	98.84	+	1.44	0.000167	0.0244
	ion transmembrane transport (GO:0034220)	915	223	159.23	+	1.4	8.37e-06	0.00166
	cell morphogenesis (GO:0000902)	721	175	125.47	+	1.39	0.0001	0.0159
	positive regulation of cellular component organization (GO:0051130)	1160	272	201.87	+	1.35	9.97e-06	0.00193
	regulation of anatomical structure morphogenesis (GO:0022603)	977	229	170.02	+	1.35	5.34e-05	0.00921
	tube development (GO:0035295)	860	200	149.66	+	1.34	0.000238	0.0315
	protein phosphorylation (GO:0006468)	962	223	167.41	+	1.33	0.000113	0.0175
	negative regulation of signaling (GO:0023057)	1389	321	241.72	+	1.33	3.63e-06	0.000789
	positive regulation of catalytic activity (GO:0043085)	1474	339	256.51	+	1.32	2.85e-06	0.000656
	negative regulation of cell communication (GO:0010648)	1386	318	241.2	+	1.32	6.89e-06	0.00142
	transmembrane transport (GO:0055085)	1290	295	224.49	+	1.31	2.15e-05	0.00397
	negative regulation of signal transduction (GO:0009968)	1290	293	224.49	+	1.31	3.46e-05	0.00617
	cellular response to oxygen-containing compound (GO:1901701)	1069	241	186.03	+	1.3	0.00027	0.0345
	positive regulation of molecular function (GO:0044093)	1829	411	318.29	+	1.29	1.49e-06	0.000402
	regulation of developmental process (GO:0050793)	2465	551	428.97	+	1.28	3.02e-08	1.41e-05
	phosphorylation (GO:0016310)	1293	288	225.01	+	1.28	0.000138	0.021
	phosphorus metabolic process (GO:0006793)	2181	484	379.54	+	1.28	5.56e-07	0.000184
	regulation of multicellular organismal development (GO:2000026)	1331	295	231.62	+	1.27	0.000145	0.022
	generation of neurons (GO:0048699)	1278	283	222.4	+	1.27	0.000198	0.0273
	regulation of cell differentiation (GO:0045595)	1573	348	273.74	+	1.27	3.77e-05	0.00657
	anatomical structure morphogenesis (GO:0009653)	2180	482	379.37	+	1.27	8.59e-07	0.000262
	phosphate-containing compound metabolic process (GO:0006796)	2154	475	374.85	+	1.27	1.35e-06	0.000377
	ion transport (GO:0006811)	1337	294	232.67	+	1.26	0.00023	0.0306
	neurogenesis (GO:0022008)	1401	308	243.81	+	1.26	0.000156	0.0232
	regulation of transcription by RNA polymerase II (GO:0006357)	2617	575	455.42	+	1.26	1e-07	3.98e-05
	regulation of signal transduction (GO:0009966)	3068	673	533.9	+	1.26	7.13e-09	4.04e-06
	regulation of cellular component organization (GO:0051128)	2367	514	411.91	+	1.25	2e-06	0.000474
	regulation of signaling (GO:0023051)	3468	752	603.51	+	1.25	3.25e-09	1.91e-06
	regulation of phosphorylation (GO:0042325)	1634	353	284.35	+	1.24	0.00017	0.0243
	regulation of cell communication (GO:0010646)	3432	741	597.25	+	1.24	8.76e-09	4.79e-06
	positive regulation of signaling (GO:0023056)	1730	371	301.06	+	1.23	0.000191	0.0268
	regulation of multicellular organismal process (GO:0051239)	2696	578	469.17	+	1.23	1.65e-06	0.000416
	regulation of biological quality (GO:0065008)	4013	859	698.35	+	1.23	1.42e-09	1.03e-06
	regulation of transport (GO:0051049)	1799	385	313.07	+	1.23	0.00015	0.0224
	regulation of catalytic activity (GO:0050790)	2384	510	414.87	+	1.23	9.18e-06	0.0018
	regulation of cellular macromolecule biosynthetic process (GO:2000112)	3890	832	676.95	+	1.23	3.25e-09	1.98e-06
	regulation of transcription, DNA-templated (GO:0006355)	3432	734	597.25	+	1.23	4.52e-08	1.94e-05
	intracellular signal transduction (GO:0035556)	1680	359	292.36	+	1.23	0.000297	0.0371
	positive regulation of cell communication (GO:0010647)	1723	368	299.84	+	1.23	0.00024	0.0315
	regulation of phosphorus metabolic process (GO:0051174)	1833	391	318.98	+	1.23	0.000169	0.0244
	regulation of molecular function (GO:0065009)	3067	653	533.73	+	1.22	5.86e-07	0.00019
	regulation of phosphate metabolic process (GO:0019220)	1832	390	318.81	+	1.22	0.000191	0.0266
	regulation of cellular metabolic process (GO:0031323)	6275	1334	1091.99	+	1.22	2.02e-15	3.21e-12
	regulation of protein modification process (GO:0031399)	1879	399	326.99	+	1.22	0.000199	0.0272
	regulation of cellular biosynthetic process (GO:0031326)	4150	881	722.19	+	1.22	2.94e-09	1.87e-06
	regulation of nucleic acid-templated transcription (GO:1903506)	3501	743	609.25	+	1.22	1.1e-07	4.24e-05
	regulation of biosynthetic process (GO:0009889)	4231	897	736.29	+	1.22	2.52e-09	1.66e-06
	regulation of macromolecule biosynthetic process (GO:0010556)	3991	846	694.53	+	1.22	1.01e-08	5.17e-06
	regulation of RNA biosynthetic process (GO:2001141)	3506	743	610.12	+	1.22	1.27e-07	4.79e-05
	regulation of localization (GO:0032879)	2771	587	482.22	+	1.22	4.58e-06	0.000982
	positive regulation of cellular metabolic process (GO:0031325)	3385	717	589.07	+	1.22	2.42e-07	8.73e-05
	nitrogen compound transport (GO:0071705)	1847	391	321.42	+	1.22	0.000289	0.0364
	regulation of nucleobase-containing compound metabolic process (GO:0019219)	4050	857	704.79	+	1.22	9.35e-09	4.95e-06
	regulation of metabolic process (GO:0019222)	6989	1476	1216.25	+	1.21	1.03e-16	2.33e-13
	nervous system development (GO:0007399)	2202	465	383.2	+	1.21	7.51e-05	0.0125
	regulation of RNA metabolic process (GO:0051252)	3779	798	657.63	+	1.21	5.54e-08	2.32e-05
	regulation of primary metabolic process (GO:0080090)	6057	1277	1054.06	+	1.21	1.48e-13	1.95e-10
	positive regulation of metabolic process (GO:0009893)	3852	808	670.34	+	1.21	1.28e-07	4.73e-05
	regulation of nitrogen compound metabolic process (GO:0051171)	5869	1230	1021.34	+	1.2	2.94e-12	2.91e-09
	negative regulation of cellular process (GO:0048523)	4946	1036	860.72	+	1.2	6.78e-10	5.12e-07
	negative regulation of cellular metabolic process (GO:0031324)	2652	554	461.51	+	1.2	3.5e-05	0.00617
	negative regulation of nitrogen compound metabolic process (GO:0051172)	2447	511	425.83	+	1.2	8.69e-05	0.0142
	organic substance transport (GO:0071702)	2209	461	384.42	+	1.2	0.000217	0.0292
	positive regulation of cellular process (GO:0048522)	5685	1185	989.32	+	1.2	3.92e-11	3.45e-08
	cellular protein modification process (GO:0006464)	3167	660	551.13	+	1.2	6.31e-06	0.00134
	protein modification process (GO:0036211)	3167	660	551.13	+	1.2	6.31e-06	0.00132
	positive regulation of macromolecule metabolic process (GO:0010604)	3566	742	620.57	+	1.2	1.55e-06	0.000404
	macromolecule modification (GO:0043412)	3389	705	589.76	+	1.2	3.16e-06	0.000706
	positive regulation of nitrogen compound metabolic process (GO:0051173)	3202	666	557.22	+	1.2	6.92e-06	0.00141
	regulation of macromolecule metabolic process (GO:0060255)	6459	1339	1124.01	+	1.19	2.3e-12	2.44e-09
	negative regulation of metabolic process (GO:0009892)	3149	651	548	+	1.19	1.87e-05	0.00349
	cellular protein metabolic process (GO:0044267)	3789	780	659.37	+	1.18	2.97e-06	0.000674
	regulation of gene expression (GO:0010468)	4864	1001	846.45	+	1.18	3.97e-08	1.75e-05
	cellular response to chemical stimulus (GO:0070887)	2924	601	508.84	+	1.18	7.76e-05	0.0128
	regulation of cellular protein metabolic process (GO:0032268)	2661	546	463.07	+	1.18	0.000207	0.0281
	negative regulation of macromolecule metabolic process (GO:0010605)	2902	595	505.01	+	1.18	0.000102	0.016
	positive regulation of biological process (GO:0048518)	6275	1285	1091.99	+	1.18	2.16e-10	1.81e-07
	regulation of response to stimulus (GO:0048583)	4275	875	743.95	+	1.18	1.14e-06	0.000323
	regulation of protein metabolic process (GO:0051246)	2798	572	486.92	+	1.17	0.000186	0.0263
	cellular biosynthetic process (GO:0044249)	2680	547	466.38	+	1.17	0.000325	0.04
	protein metabolic process (GO:0019538)	4372	891	760.83	+	1.17	1.55e-06	0.00041
	negative regulation of biological process (GO:0048519)	5581	1134	971.22	+	1.17	3.03e-08	1.37e-05
	system development (GO:0048731)	4313	876	750.56	+	1.17	3.27e-06	0.000721
	multicellular organism development (GO:0007275)	4899	993	852.54	+	1.16	6.43e-07	0.000204
	cellular component organization or biogenesis (GO:0071840)	5896	1194	1026.04	+	1.16	1.81e-08	8.72e-06
	cellular macromolecule metabolic process (GO:0044260)	5098	1031	887.17	+	1.16	4.73e-07	0.00016
	cellular component organization (GO:0016043)	5677	1146	987.93	+	1.16	8.71e-08	3.54e-05
	organonitrogen compound metabolic process (GO:1901564)	5402	1079	940.07	+	1.15	1.73e-06	0.000428
	anatomical structure development (GO:0048856)	5294	1057	921.28	+	1.15	2.47e-06	0.000576
	developmental process (GO:0032502)	5757	1146	1001.85	+	1.14	1.11e-06	0.00032
	macromolecule metabolic process (GO:0043170)	6280	1242	1092.86	+	1.14	8.31e-07	0.000259
	nitrogen compound metabolic process (GO:0006807)	7032	1381	1223.73	+	1.13	4.29e-07	0.000148
	transport (GO:0006810)	4543	891	790.59	+	1.13	0.000247	0.0321
	localization (GO:0051179)	5832	1143	1014.9	+	1.13	1.59e-05	0.003
	establishment of localization (GO:0051234)	4683	915	814.95	+	1.12	0.000287	0.0365
	cellular metabolic process (GO:0044237)	7716	1505	1342.76	+	1.12	2.97e-07	0.000105
	primary metabolic process (GO:0044238)	7516	1460	1307.96	+	1.12	1.47e-06	0.000401
	regulation of biological process (GO:0050789)	11904	2310	2071.57	+	1.12	6e-14	8.66e-11
	biological regulation (GO:0065007)	12575	2439	2188.34	+	1.11	9.76e-16	1.94e-12
	organic substance metabolic process (GO:0071704)	7945	1539	1382.61	+	1.11	8.95e-07	0.000263
	regulation of cellular process (GO:0050794)	11345	2195	1974.29	+	1.11	6.08e-12	5.67e-09
	metabolic process (GO:0008152)	8511	1639	1481.11	+	1.11	8.85e-07	0.000265
	cellular process (GO:0009987)	15475	2848	2693	+	1.06	1.66e-08	8.23e-06
	biological_process (GO:0008150)	17857	3260	3107.53	+	1.05	2.66e-13	3.02e-10
	nervous system process (GO:0050877)	1402	170	243.98	-	0.7	1.76e-06	0.00043
	Unclassified (UNCLASSIFIED)	2738	324	476.47	-	0.68	2.66e-13	3.25e-10
	adaptive immune response (GO:0002250)	633	69	110.16	-	0.63	9.89e-05	0.0158
	G protein-coupled receptor signaling pathway (GO:0007186)	1324	139	230.41	-	0.6	5.42e-10	4.3e-07
	sensory perception (GO:0007600)	980	94	170.54	-	0.55	1.48e-09	1.02e-06
	lymphocyte mediated immunity (GO:0002449)	263	22	45.77	-	0.48	0.000392	0.0467
	defense response to bacterium (GO:0042742)	348	27	60.56	-	0.45	6.95e-06	0.0014
	humoral immune response (GO:0006959)	387	30	67.35	-	0.45	1.97e-06	0.000472
	keratinization (GO:0031424)	226	14	39.33	-	0.36	2.16e-05	0.00395
	detection of stimulus (GO:0051606)	717	43	124.77	-	0.34	1.01e-15	1.78e-12
	complement activation, classical pathway (GO:0006958)	161	9	28.02	-	0.32	0.00013	0.02
	humoral immune response mediated by circulating immunoglobulin (GO:0002455)	166	9	28.89	-	0.31	9.76e-05	0.0158
	antimicrobial humoral immune response mediated by antimicrobial peptide (GO:0061844)	103	4	17.92	-	0.22	0.000333	0.0406
	detection of stimulus involved in sensory perception (GO:0050906)	551	17	95.89	-	0.18	4.72e-21	1.25e-17
	sensory perception of chemical stimulus (GO:0007606)	541	11	94.15	-	0.12	3.93e-25	1.25e-21
	phagocytosis, recognition (GO:0006910)	104	2	18.1	-	0.11	1.33e-05	0.00254
	detection of chemical stimulus (GO:0009593)	522	9	90.84	-	0.1	1.3e-25	5.15e-22
	sensory perception of smell (GO:0007608)	467	4	81.27	-	0.05	2.36e-27	1.25e-23
	detection of chemical stimulus involved in sensory perception (GO:0050907)	486	4	84.58	-	0.05	1.24e-28	9.84e-25
	detection of chemical stimulus involved in sensory perception of smell (GO:0050911)	441	1	76.74	-	0.01	1.46e-29	2.31e-25
miR-105-5p	peptidyl-tyrosine dephosphorylation (GO:0035335)	105	49	25.68	+	1.91	0.000327	0.0262
	regulation of transforming growth factor beta receptor signaling pathway (GO:0017015)	123	54	30.08	+	1.8	0.000573	0.0425
	regulation of synapse organization (GO:0050807)	204	80	49.89	+	1.6	0.000519	0.039
	regulation of transmembrane receptor protein serine/threonine kinase signaling pathway (GO:0090092)	256	100	62.61	+	1.6	0.000119	0.0111
	regulation of cellular response to growth factor stimulus (GO:0090287)	302	111	73.86	+	1.5	0.000355	0.0276
	regulation of neuron projection development (GO:0010975)	442	160	108.1	+	1.48	3.11e-05	0.00357
	forebrain development (GO:0030900)	402	144	98.32	+	1.46	0.000108	0.0102
	positive regulation of cell projection organization (GO:0031346)	355	127	86.82	+	1.46	0.00032	0.0259
	regulation of cellular amide metabolic process (GO:0034248)	431	150	105.41	+	1.42	0.000259	0.0217
	response to growth factor (GO:0070848)	528	181	129.14	+	1.4	0.000101	0.00974
	cellular response to growth factor stimulus (GO:0071363)	500	171	122.29	+	1.4	0.000179	0.016
	gland development (GO:0048732)	416	142	101.74	+	1.4	0.000681	0.0491
	enzyme linked receptor protein signaling pathway (GO:0007167)	730	249	178.54	+	1.39	7.44e-06	0.00105
	negative regulation of transcription by RNA polymerase II (GO:0000122)	924	314	225.99	+	1.39	4.84e-07	9.35e-05
	transmembrane receptor protein tyrosine kinase signaling pathway (GO:0007169)	524	178	128.16	+	1.39	0.000202	0.0176
	regulation of plasma membrane bounded cell projection organization (GO:0120035)	628	210	153.59	+	1.37	9.78e-05	0.00946
	head development (GO:0060322)	817	272	199.82	+	1.36	1.22e-05	0.00163
	brain development (GO:0007420)	771	256	188.57	+	1.36	2.49e-05	0.00301
	tube morphogenesis (GO:0035239)	664	220	162.4	+	1.35	0.000103	0.00988
	regulation of cell projection organization (GO:0031344)	644	213	157.51	+	1.35	0.000165	0.0149
	behavior (GO:0007610)	577	190	141.12	+	1.35	0.000444	0.0338
	positive regulation of cellular component organization (GO:0051130)	1160	380	283.71	+	1.34	6.69e-07	0.000123
	protein modification by small protein conjugation (GO:0032446)	816	267	199.57	+	1.34	3.96e-05	0.00439
	sensory organ development (GO:0007423)	572	187	139.9	+	1.34	0.000595	0.0437
	circulatory system development (GO:0072359)	871	284	213.02	+	1.33	2.53e-05	0.00302
	central nervous system development (GO:0007417)	1019	331	249.22	+	1.33	6.48e-06	0.000943
	tube development (GO:0035295)	860	277	210.33	+	1.32	7e-05	0.00698
	generation of neurons (GO:0048699)	1278	411	312.57	+	1.31	1.03e-06	0.000183
	protein modification by small protein conjugation or removal (GO:0070647)	1026	329	250.93	+	1.31	1.77e-05	0.00221
	cell morphogenesis (GO:0000902)	721	231	176.34	+	1.31	0.000348	0.0273
	regulation of cellular response to stress (GO:0080135)	690	221	168.76	+	1.31	0.000493	0.0372
	protein ubiquitination (GO:0016567)	738	236	180.5	+	1.31	0.000343	0.027
	negative regulation of macromolecule biosynthetic process (GO:0010558)	1520	486	371.75	+	1.31	1.56e-07	3.25e-05
	negative regulation of nucleobase-containing compound metabolic process (GO:0045934)	1530	488	374.2	+	1.3	1.97e-07	4e-05
	regulation of catabolic process (GO:0009894)	1026	327	250.93	+	1.3	2.81e-05	0.00332
	negative regulation of RNA metabolic process (GO:0051253)	1413	450	345.58	+	1.3	6.69e-07	0.000125
	neuron differentiation (GO:0030182)	1050	334	256.8	+	1.3	2.52e-05	0.00303
	negative regulation of cellular macromolecule biosynthetic process (GO:2000113)	1469	466	359.28	+	1.3	6.51e-07	0.000123
	neuron development (GO:0048666)	850	269	207.89	+	1.29	0.000219	0.0187
	protein phosphorylation (GO:0006468)	962	304	235.28	+	1.29	8.81e-05	0.00858
	negative regulation of nucleic acid-templated transcription (GO:1903507)	1309	413	320.15	+	1.29	4.47e-06	0.000676
	neurogenesis (GO:0022008)	1401	442	342.65	+	1.29	2.02e-06	0.000323
	negative regulation of cellular biosynthetic process (GO:0031327)	1582	499	386.92	+	1.29	3.97e-07	7.86e-05
	negative regulation of RNA biosynthetic process (GO:1902679)	1311	413	320.64	+	1.29	5.23e-06	0.000783
	positive regulation of transcription by RNA polymerase II (GO:0045944)	1214	382	296.91	+	1.29	1.48e-05	0.00189
	negative regulation of biosynthetic process (GO:0009890)	1611	506	394.01	+	1.28	4.89e-07	9.34e-05
	regulation of cellular component biogenesis (GO:0044087)	968	304	236.75	+	1.28	0.000142	0.013
	negative regulation of signal transduction (GO:0009968)	1290	405	315.5	+	1.28	9.26e-06	0.00128
	negative regulation of transcription, DNA-templated (GO:0045892)	1269	398	310.36	+	1.28	1.23e-05	0.00162
	negative regulation of signaling (GO:0023057)	1389	434	339.71	+	1.28	5.87e-06	0.000871
	peptidyl-amino acid modification (GO:0018193)	887	277	216.94	+	1.28	0.000381	0.0294
	negative regulation of cell communication (GO:0010648)	1386	432	338.98	+	1.27	7.63e-06	0.00107
	anatomical structure formation involved in morphogenesis (GO:0048646)	889	277	217.43	+	1.27	0.000444	0.0337
	regulation of cellular component organization (GO:0051128)	2367	737	578.91	+	1.27	2.2e-09	6.13e-07
	RNA processing (GO:0006396)	922	287	225.5	+	1.27	0.00032	0.0258
	regulation of transcription by RNA polymerase II (GO:0006357)	2617	814	640.05	+	1.27	2.43e-10	8.22e-08
	cellular protein modification process (GO:0006464)	3167	984	774.57	+	1.27	1.81e-12	9.27e-10
	protein modification process (GO:0036211)	3167	984	774.57	+	1.27	1.81e-12	8.98e-10
	negative regulation of nitrogen compound metabolic process (GO:0051172)	2447	759	598.47	+	1.27	2.04e-09	5.78e-07
	macromolecule modification (GO:0043412)	3389	1049	828.86	+	1.27	5.35e-13	3.14e-10
	nervous system development (GO:0007399)	2202	680	538.55	+	1.26	3.21e-08	7.27e-06
	cellular response to endogenous stimulus (GO:0071495)	1146	352	280.28	+	1.26	0.000151	0.0138
	secretion by cell (GO:0032940)	976	299	238.7	+	1.25	0.000588	0.0434
	regulation of nucleobase-containing compound metabolic process (GO:0019219)	4050	1239	990.52	+	1.25	2.49e-14	1.88e-11
	secretion (GO:0046903)	1092	333	267.07	+	1.25	0.000357	0.0277
	export from cell (GO:0140352)	1024	312	250.44	+	1.25	0.000598	0.0437
	negative regulation of cellular metabolic process (GO:0031324)	2652	808	648.61	+	1.25	7.51e-09	1.89e-06
	regulation of cellular macromolecule biosynthetic process (GO:2000112)	3890	1183	951.39	+	1.24	4.94e-13	3.02e-10
	regulation of RNA metabolic process (GO:0051252)	3779	1149	924.24	+	1.24	1.37e-12	7.24e-10
	regulation of macromolecule biosynthetic process (GO:0010556)	3991	1213	976.09	+	1.24	2.57e-13	1.63e-10
	regulation of biosynthetic process (GO:0009889)	4231	1283	1034.79	+	1.24	6.1e-14	4.21e-11
	regulation of signal transduction (GO:0009966)	3068	930	750.35	+	1.24	8.44e-10	2.53e-07
	phosphorus metabolic process (GO:0006793)	2181	661	533.42	+	1.24	4.75e-07	9.31e-05
	regulation of multicellular organismal development (GO:2000026)	1331	403	325.53	+	1.24	0.000133	0.0123
	regulation of cellular biosynthetic process (GO:0031326)	4150	1256	1014.98	+	1.24	2.02e-13	1.33e-10
	regulation of organelle organization (GO:0033043)	1207	365	295.2	+	1.24	0.000311	0.0253
	negative regulation of macromolecule metabolic process (GO:0010605)	2902	877	709.75	+	1.24	4.7e-09	1.26e-06
	regulation of transcription, DNA-templated (GO:0006355)	3432	1037	839.38	+	1.24	9.85e-11	3.64e-08
	establishment of protein localization (GO:0045184)	1582	478	386.92	+	1.24	3.5e-05	0.00394
	cellular protein metabolic process (GO:0044267)	3789	1144	926.69	+	1.23	7.64e-12	3.46e-09
	regulation of nucleic acid-templated transcription (GO:1903506)	3501	1057	856.25	+	1.23	6.93e-11	2.82e-08
	regulation of signaling (GO:0023051)	3468	1047	848.18	+	1.23	8.91e-11	3.45e-08
	protein transport (GO:0015031)	1498	452	366.37	+	1.23	6.2e-05	0.0063
	regulation of cell communication (GO:0010646)	3432	1035	839.38	+	1.23	1.48e-10	5.2e-08
	regulation of RNA biosynthetic process (GO:2001141)	3506	1057	857.48	+	1.23	9.28e-11	3.51e-08
	phosphate-containing compound metabolic process (GO:0006796)	2154	649	526.81	+	1.23	1.15e-06	0.000201
	positive regulation of transcription, DNA-templated (GO:0045893)	1541	464	376.89	+	1.23	5.98e-05	0.00612
	regulation of phosphorylation (GO:0042325)	1634	492	399.63	+	1.23	3.14e-05	0.00359
	positive regulation of macromolecule biosynthetic process (GO:0010557)	1860	560	454.91	+	1.23	8.02e-06	0.00112
	protein localization (GO:0008104)	2183	657	533.9	+	1.23	1.16e-06	0.0002
	peptide transport (GO:0015833)	1528	459	373.71	+	1.23	8.08e-05	0.00797
	cellular macromolecule localization (GO:0070727)	1639	492	400.86	+	1.23	4.1e-05	0.00452
	positive regulation of nucleic acid-templated transcription (GO:1903508)	1626	488	397.68	+	1.23	4.89e-05	0.00521
	positive regulation of RNA biosynthetic process (GO:1902680)	1627	488	397.92	+	1.23	4.92e-05	0.0052
	cell cycle (GO:0007049)	1377	413	336.78	+	1.23	0.000213	0.0183
	cellular protein localization (GO:0034613)	1632	489	399.14	+	1.23	5.05e-05	0.00531
	negative regulation of gene expression (GO:0010629)	2018	604	493.55	+	1.22	6.28e-06	0.000923
	positive regulation of nucleobase-containing compound metabolic process (GO:0045935)	1896	567	463.71	+	1.22	1.36e-05	0.00178
	positive regulation of RNA metabolic process (GO:0051254)	1721	514	420.91	+	1.22	4.17e-05	0.00456
	regulation of primary metabolic process (GO:0080090)	6057	1809	1481.38	+	1.22	7.25e-19	1.28e-15
	positive regulation of signal transduction (GO:0009967)	1561	466	381.78	+	1.22	0.000106	0.0101
	intracellular signal transduction (GO:0035556)	1680	501	410.88	+	1.22	6.25e-05	0.00632
	positive regulation of biosynthetic process (GO:0009891)	1997	595	488.41	+	1.22	1.17e-05	0.00159
	negative regulation of metabolic process (GO:0009892)	3149	938	770.16	+	1.22	1.24e-08	2.98e-06
	nitrogen compound transport (GO:0071705)	1847	550	451.73	+	1.22	2.82e-05	0.00332
	regulation of nitrogen compound metabolic process (GO:0051171)	5869	1747	1435.4	+	1.22	1.82e-17	2.22e-14
	amide transport (GO:0042886)	1563	465	382.27	+	1.22	0.000152	0.0137
	regulation of intracellular signal transduction (GO:1902531)	1779	529	435.1	+	1.22	4.77e-05	0.00511
	regulation of protein metabolic process (GO:0051246)	2798	832	684.32	+	1.22	1.47e-07	3.1e-05
	cellular macromolecule metabolic process (GO:0044260)	5098	1515	1246.84	+	1.22	2.15e-14	1.71e-11
	phosphorylation (GO:0016310)	1293	384	316.23	+	1.21	0.000666	0.0483
	positive regulation of cellular biosynthetic process (GO:0031328)	1965	583	480.59	+	1.21	2.07e-05	0.00252
	regulation of cellular metabolic process (GO:0031323)	6275	1861	1534.7	+	1.21	2.03e-18	2.93e-15
	regulation of developmental process (GO:0050793)	2465	731	602.87	+	1.21	1.51e-06	0.000255
	regulation of protein modification process (GO:0031399)	1879	557	459.55	+	1.21	3.63e-05	0.00406
	regulation of phosphate metabolic process (GO:0019220)	1832	543	448.06	+	1.21	4.73e-05	0.00511
	regulation of cell differentiation (GO:0045595)	1573	466	384.71	+	1.21	0.000199	0.0174
	regulation of phosphorus metabolic process (GO:0051174)	1833	543	448.3	+	1.21	5.32e-05	0.00555
	gene expression (GO:0010467)	2088	618	510.67	+	1.21	1.52e-05	0.00191
	regulation of protein phosphorylation (GO:0001932)	1463	433	357.81	+	1.21	0.00035	0.0274
	positive regulation of protein metabolic process (GO:0051247)	1703	504	416.51	+	1.21	0.000109	0.0102
	positive regulation of nitrogen compound metabolic process (GO:0051173)	3202	945	783.13	+	1.21	4.56e-08	1.01e-05
	macromolecule localization (GO:0033036)	2538	749	620.73	+	1.21	1.8e-06	0.000295
	regulation of macromolecule metabolic process (GO:0060255)	6459	1905	1579.7	+	1.21	4.14e-18	5.47e-15
	cellular macromolecule biosynthetic process (GO:0034645)	1621	478	396.45	+	1.21	0.000216	0.0185
	regulation of cellular protein metabolic process (GO:0032268)	2661	784	650.81	+	1.2	1.28e-06	0.000219
	macromolecule biosynthetic process (GO:0009059)	1667	491	407.7	+	1.2	0.000186	0.0165
	regulation of gene expression (GO:0010468)	4864	1432	1189.61	+	1.2	2.27e-12	1.09e-09
	negative regulation of cellular process (GO:0048523)	4946	1456	1209.66	+	1.2	1.21e-12	6.63e-10
	positive regulation of cellular metabolic process (GO:0031325)	3385	995	827.88	+	1.2	3.46e-08	7.72e-06
	positive regulation of cell communication (GO:0010647)	1723	506	421.4	+	1.2	0.000185	0.0165
	positive regulation of signaling (GO:0023056)	1730	508	423.11	+	1.2	0.000189	0.0167
	nucleic acid metabolic process (GO:0090304)	2219	651	542.71	+	1.2	2e-05	0.00246
	RNA metabolic process (GO:0016070)	1599	469	391.07	+	1.2	0.000382	0.0293
	cell development (GO:0048468)	1654	485	404.53	+	1.2	0.000304	0.0249
	homeostatic process (GO:0042592)	1668	489	407.95	+	1.2	0.000288	0.0238
	positive regulation of macromolecule metabolic process (GO:0010604)	3566	1045	872.15	+	1.2	2.03e-08	4.73e-06
	regulation of metabolic process (GO:0019222)	6989	2047	1709.33	+	1.2	8.13e-19	1.29e-15
	anatomical structure morphogenesis (GO:0009653)	2180	638	533.17	+	1.2	3.01e-05	0.00348
	establishment of localization in cell (GO:0051649)	2367	692	578.91	+	1.2	1.41e-05	0.00184
	positive regulation of metabolic process (GO:0009893)	3852	1125	942.1	+	1.19	8.14e-09	2.02e-06
	nucleobase-containing compound metabolic process (GO:0006139)	2713	792	663.53	+	1.19	3.37e-06	0.000514
	cellular localization (GO:0051641)	2988	871	730.79	+	1.19	1.05e-06	0.000185
	protein metabolic process (GO:0019538)	4372	1273	1069.28	+	1.19	8.79e-10	2.58e-07
	regulation of biological quality (GO:0065008)	4013	1168	981.48	+	1.19	6.79e-09	1.74e-06
	positive regulation of gene expression (GO:0010628)	2299	669	562.28	+	1.19	3.28e-05	0.00372
	cellular aromatic compound metabolic process (GO:0006725)	2956	860	722.96	+	1.19	1.64e-06	0.000273
	macromolecule metabolic process (GO:0043170)	6280	1826	1535.92	+	1.19	6.28e-15	5.25e-12
	regulation of localization (GO:0032879)	2771	803	677.71	+	1.18	6.95e-06	0.000993
	cellular response to stress (GO:0033554)	1755	507	429.23	+	1.18	0.00065	0.0473
	cellular biosynthetic process (GO:0044249)	2680	774	655.46	+	1.18	1.5e-05	0.0019
	heterocycle metabolic process (GO:0046483)	2906	838	710.73	+	1.18	6.89e-06	0.000994
	organic substance transport (GO:0071702)	2209	637	540.26	+	1.18	0.000128	0.0119
	biosynthetic process (GO:0009058)	2837	816	693.86	+	1.18	1.41e-05	0.00182
	cellular metabolic process (GO:0044237)	7716	2211	1887.13	+	1.17	6.95e-17	7.88e-14
	organic substance biosynthetic process (GO:1901576)	2775	795	678.69	+	1.17	2.93e-05	0.00342
	organonitrogen compound metabolic process (GO:1901564)	5402	1543	1321.19	+	1.17	4.23e-10	1.37e-07
	organelle organization (GO:0006996)	3565	1018	871.91	+	1.17	1.93e-06	0.000313
	nitrogen compound metabolic process (GO:0006807)	7032	2008	1719.84	+	1.17	4.17e-14	3.01e-11
	negative regulation of biological process (GO:0048519)	5581	1593	1364.97	+	1.17	2.04e-10	7.05e-08
	organic cyclic compound metabolic process (GO:1901360)	3190	909	780.19	+	1.17	1.21e-05	0.00162
	positive regulation of cellular process (GO:0048522)	5685	1615	1390.4	+	1.16	4.96e-10	1.57e-07
	multicellular organism development (GO:0007275)	4899	1391	1198.17	+	1.16	2.25e-08	5.17e-06
	organic substance metabolic process (GO:0071704)	7945	2255	1943.14	+	1.16	1.22e-15	1.14e-12
	cellular nitrogen compound metabolic process (GO:0034641)	3373	957	824.95	+	1.16	1.05e-05	0.00144
	localization (GO:0051179)	5832	1648	1426.36	+	1.16	1.02e-09	2.95e-07
	cellular response to organic substance (GO:0071310)	2350	664	574.75	+	1.16	0.00053	0.0396
	regulation of multicellular organismal process (GO:0051239)	2696	760	659.37	+	1.15	0.000231	0.0196
	metabolic process (GO:0008152)	8511	2399	2081.57	+	1.15	6.46e-16	6.41e-13
	primary metabolic process (GO:0044238)	7516	2116	1838.22	+	1.15	6.32e-13	3.58e-10
	regulation of response to stimulus (GO:0048583)	4275	1202	1045.55	+	1.15	1.79e-06	0.000296
	developmental process (GO:0032502)	5757	1615	1408.01	+	1.15	9.93e-09	2.42e-06
	system development (GO:0048731)	4313	1208	1054.85	+	1.15	3.36e-06	0.000517
	cellular component organization or biogenesis (GO:0071840)	5896	1649	1442.01	+	1.14	1.25e-08	2.96e-06
	regulation of molecular function (GO:0065009)	3067	856	750.11	+	1.14	0.000244	0.0206
	transport (GO:0006810)	4543	1267	1111.1	+	1.14	3.21e-06	0.000499
	positive regulation of biological process (GO:0048518)	6275	1750	1534.7	+	1.14	6.04e-09	1.6e-06
	response to organic substance (GO:0010033)	3006	838	735.19	+	1.14	0.000331	0.0264
	anatomical structure development (GO:0048856)	5294	1475	1294.77	+	1.14	3.08e-07	6.18e-05
	establishment of localization (GO:0051234)	4683	1303	1145.34	+	1.14	3.1e-06	0.000487
	cellular component organization (GO:0016043)	5677	1579	1388.45	+	1.14	1.13e-07	2.41e-05
	animal organ development (GO:0048513)	3244	899	793.4	+	1.13	0.000334	0.0265
	regulation of cellular process (GO:0050794)	11345	3034	2774.69	+	1.09	3.92e-11	1.68e-08
	regulation of biological process (GO:0050789)	11904	3165	2911.41	+	1.09	7.13e-11	2.83e-08
	biological regulation (GO:0065007)	12575	3342	3075.52	+	1.09	3.17e-12	1.48e-09
	cellular process (GO:0009987)	15475	4054	3784.78	+	1.07	5.08e-16	5.37e-13
	biological_process (GO:0008150)	17857	4605	4367.36	+	1.05	3.15e-21	6.25e-18
	nervous system process (GO:0050877)	1402	261	342.89	-	0.76	1.87e-05	0.00231
	G protein-coupled receptor signaling pathway (GO:0007186)	1324	211	323.82	-	0.65	5.24e-10	1.6e-07
	Unclassified (UNCLASSIFIED)	2738	432	669.64	-	0.65	3.15e-21	7.14e-18
	sensory perception (GO:0007600)	980	136	239.68	-	0.57	1.67e-11	7.38e-09
	adaptive immune response (GO:0002250)	633	83	154.82	-	0.54	6.62e-09	1.72e-06
	cell recognition (GO:0008037)	239	30	58.45	-	0.51	0.000265	0.0222
	adaptive immune response based on somatic recombination of immune receptors built from immunoglobulin superfamily domains (GO:0002460)	272	34	66.52	-	0.51	8.43e-05	0.00826
	keratinocyte differentiation (GO:0030216)	269	33	65.79	-	0.5	5.63e-05	0.00583
	immunoglobulin production (GO:0002377)	158	17	38.64	-	0.44	0.000533	0.0397
	positive regulation of B cell activation (GO:0050871)	171	18	41.82	-	0.43	0.000212	0.0184
	detection of stimulus (GO:0051606)	717	74	175.36	-	0.42	1.44e-15	1.27e-12
	lymphocyte mediated immunity (GO:0002449)	263	26	64.32	-	0.4	1.02e-06	0.000184
	plasma membrane invagination (GO:0099024)	139	13	34	-	0.38	0.000292	0.024
	humoral immune response (GO:0006959)	387	36	94.65	-	0.38	2.98e-10	9.84e-08
	keratinization (GO:0031424)	226	20	55.27	-	0.36	6.89e-07	0.000126
	regulation of humoral immune response (GO:0002920)	138	11	33.75	-	0.33	4.5e-05	0.00489
	phagocytosis, engulfment (GO:0006911)	130	10	31.79	-	0.31	6.29e-05	0.00632
	immunoglobulin mediated immune response (GO:0016064)	203	15	49.65	-	0.3	1.86e-07	3.83e-05
	B cell mediated immunity (GO:0019724)	206	15	50.38	-	0.3	9.37e-08	2.04e-05
	regulation of complement activation (GO:0030449)	117	8	28.62	-	0.28	5.96e-05	0.00614
	peptide cross-linking (GO:0018149)	101	6	24.7	-	0.24	7.07e-05	0.00701
	sensory perception of taste (GO:0050909)	68	3	16.63	-	0.18	0.000271	0.0225
	complement activation (GO:0006956)	177	7	43.29	-	0.16	5.09e-10	1.58e-07
	detection of stimulus involved in sensory perception (GO:0050906)	551	21	134.76	-	0.16	5.06e-30	1.34e-26
	detection of chemical stimulus (GO:0009593)	522	17	127.67	-	0.13	1.02e-30	3.22e-27
	humoral immune response mediated by circulating immunoglobulin (GO:0002455)	166	5	40.6	-	0.12	1e-10	3.62e-08
	complement activation, classical pathway (GO:0006958)	161	4	39.38	-	0.1	4e-11	1.67e-08
	sensory perception of chemical stimulus (GO:0007606)	541	13	132.31	-	0.1	8.69e-36	4.6e-32
	sensory perception of smell (GO:0007608)	467	9	114.22	-	0.08	4.26e-33	1.69e-29
	opsonization (GO:0008228)	73	1	17.85	-	0.06	2.68e-06	0.000424
	phagocytosis, recognition (GO:0006910)	104	1	25.44	-	0.04	3.95e-09	1.08e-06
	detection of chemical stimulus involved in sensory perception (GO:0050907)	486	4	118.86	-	0.03	1.56e-40	2.48e-36
	detection of chemical stimulus involved in sensory perception of smell (GO:0050911)	441	2	107.86	-	0.02	3.03e-39	2.41e-35
1662 shared targets of miR-767-5p and miR-105-5p	pancreas development (GO:0031016)	72	17	5.78	+	2.94	0.000265	0.0489
	cell-cell signaling by wnt (GO:0198738)	347	59	27.87	+	2.12	7.39e-07	0.000244
	Wnt signaling pathway (GO:0016055)	347	59	27.87	+	2.12	7.39e-07	0.000239
	cell surface receptor signaling pathway involved in cell-cell signaling (GO:1905114)	419	66	33.65	+	1.96	1.74e-06	0.00051
	regulation of Wnt signaling pathway (GO:0030111)	374	55	30.04	+	1.83	8.02e-05	0.0167
	regulation of cellular amide metabolic process (GO:0034248)	431	62	34.61	+	1.79	5.53e-05	0.0123
	posttranscriptional regulation of gene expression (GO:0010608)	553	75	44.41	+	1.69	5.29e-05	0.012
	enzyme linked receptor protein signaling pathway (GO:0007167)	730	91	58.63	+	1.55	0.000136	0.0266
	negative regulation of signal transduction (GO:0009968)	1290	151	103.6	+	1.46	1.52e-05	0.00384
	negative regulation of signaling (GO:0023057)	1389	162	111.55	+	1.45	7.51e-06	0.00195
	protein phosphorylation (GO:0006468)	962	112	77.26	+	1.45	0.000263	0.0491
	negative regulation of cell communication (GO:0010648)	1386	160	111.31	+	1.44	1.47e-05	0.00375
	positive regulation of cellular component organization (GO:0051130)	1160	133	93.16	+	1.43	0.000125	0.0251
	regulation of cell differentiation (GO:0045595)	1573	177	126.33	+	1.4	1.86e-05	0.00454
	phosphorus metabolic process (GO:0006793)	2181	242	175.16	+	1.38	1e-06	0.000311
	negative regulation of nitrogen compound metabolic process (GO:0051172)	2447	270	196.52	+	1.37	3.01e-07	0.000122
	phosphate-containing compound metabolic process (GO:0006796)	2154	236	172.99	+	1.36	3.61e-06	0.001
	regulation of transcription by RNA polymerase II (GO:0006357)	2617	285	210.17	+	1.36	4.21e-07	0.000163
	negative regulation of nucleobase-containing compound metabolic process (GO:0045934)	1530	166	122.88	+	1.35	0.000204	0.039
	gene expression (GO:0010467)	2088	224	167.69	+	1.34	2.71e-05	0.00651
	regulation of cellular macromolecule biosynthetic process (GO:2000112)	3890	417	312.41	+	1.33	1.33e-09	1.41e-06
	regulation of developmental process (GO:0050793)	2465	264	197.97	+	1.33	4.12e-06	0.00113
	negative regulation of cellular metabolic process (GO:0031324)	2652	284	212.98	+	1.33	1.56e-06	0.000466
	regulation of transcription, DNA-templated (GO:0006355)	3432	366	275.63	+	1.33	3.53e-08	1.93e-05
	positive regulation of molecular function (GO:0044093)	1829	195	146.89	+	1.33	0.000129	0.0256
	regulation of macromolecule biosynthetic process (GO:0010556)	3991	424	320.52	+	1.32	2.82e-09	2.35e-06
	regulation of biosynthetic process (GO:0009889)	4231	448	339.79	+	1.32	1.08e-09	1.42e-06
	regulation of cellular biosynthetic process (GO:0031326)	4150	439	333.29	+	1.32	1.82e-09	1.81e-06
	macromolecule modification (GO:0043412)	3389	358	272.17	+	1.32	1.38e-07	6.08e-05
	regulation of nucleic acid-templated transcription (GO:1903506)	3501	369	281.17	+	1.31	1.13e-07	5.45e-05
	regulation of RNA biosynthetic process (GO:2001141)	3506	369	281.57	+	1.31	1.16e-07	5.42e-05
	regulation of nucleobase-containing compound metabolic process (GO:0019219)	4050	426	325.26	+	1.31	7.41e-09	4.9e-06
	cellular protein modification process (GO:0006464)	3167	333	254.34	+	1.31	7.13e-07	0.000246
	protein modification process (GO:0036211)	3167	333	254.34	+	1.31	7.13e-07	0.000241
	regulation of RNA metabolic process (GO:0051252)	3779	396	303.49	+	1.3	5.21e-08	2.67e-05
	regulation of signal transduction (GO:0009966)	3068	321	246.39	+	1.3	1.82e-06	0.000524
	negative regulation of macromolecule metabolic process (GO:0010605)	2902	303	233.06	+	1.3	5.18e-06	0.00139
	regulation of signaling (GO:0023051)	3468	362	278.52	+	1.3	3.65e-07	0.000145
	regulation of cellular component organization (GO:0051128)	2367	247	190.1	+	1.3	5.03e-05	0.0116
	regulation of primary metabolic process (GO:0080090)	6057	630	486.44	+	1.3	3.77e-13	1.2e-09
	regulation of nitrogen compound metabolic process (GO:0051171)	5869	609	471.34	+	1.29	2.21e-12	3.89e-09
	regulation of cell communication (GO:0010646)	3432	356	275.63	+	1.29	9.35e-07	0.000297
	negative regulation of metabolic process (GO:0009892)	3149	324	252.9	+	1.28	6.4e-06	0.00169
	regulation of cellular metabolic process (GO:0031323)	6275	645	503.95	+	1.28	1.42e-12	2.82e-09
	cellular protein metabolic process (GO:0044267)	3789	389	304.3	+	1.28	6.28e-07	0.000227
	regulation of protein metabolic process (GO:0051246)	2798	287	224.71	+	1.28	3.37e-05	0.00786
	negative regulation of cellular process (GO:0048523)	4946	507	397.22	+	1.28	3.78e-09	2.85e-06
	regulation of gene expression (GO:0010468)	4864	496	390.63	+	1.27	1.28e-08	7.84e-06
	regulation of cellular protein metabolic process (GO:0032268)	2661	271	213.71	+	1.27	9.76e-05	0.0201
	regulation of macromolecule metabolic process (GO:0060255)	6459	656	518.73	+	1.26	8.06e-12	1.16e-08
	regulation of metabolic process (GO:0019222)	6989	707	561.29	+	1.26	9.63e-13	2.18e-09
	protein metabolic process (GO:0019538)	4372	438	351.12	+	1.25	1.06e-06	0.000323
	cellular macromolecule metabolic process (GO:0044260)	5098	507	409.42	+	1.24	1.82e-07	7.6e-05
	regulation of molecular function (GO:0065009)	3067	305	246.31	+	1.24	0.000156	0.0302
	macromolecule metabolic process (GO:0043170)	6280	621	504.35	+	1.23	4.46e-09	3.08e-06
	organonitrogen compound metabolic process (GO:1901564)	5402	529	433.84	+	1.22	5.58e-07	0.000206
	positive regulation of cellular metabolic process (GO:0031325)	3385	331	271.85	+	1.22	0.000243	0.0459
	negative regulation of biological process (GO:0048519)	5581	545	448.21	+	1.22	4.64e-07	0.000175
	positive regulation of metabolic process (GO:0009893)	3852	375	309.36	+	1.21	0.000105	0.0213
	nitrogen compound metabolic process (GO:0006807)	7032	681	564.75	+	1.21	1.19e-08	7.57e-06
	regulation of response to stimulus (GO:0048583)	4275	414	343.33	+	1.21	5.96e-05	0.0128
	cellular metabolic process (GO:0044237)	7716	746	619.68	+	1.2	1.13e-09	1.38e-06
	organic substance metabolic process (GO:0071704)	7945	765	638.07	+	1.2	1.17e-09	1.33e-06
	cellular component organization or biogenesis (GO:0071840)	5896	566	473.51	+	1.2	2.2e-06	0.000622
	primary metabolic process (GO:0044238)	7516	719	603.62	+	1.19	2.25e-08	1.32e-05
	metabolic process (GO:0008152)	8511	807	683.52	+	1.18	3.94e-09	2.84e-06
	cellular component organization (GO:0016043)	5677	536	455.92	+	1.18	3.16e-05	0.00748
	positive regulation of cellular process (GO:0048522)	5685	534	456.57	+	1.17	5.86e-05	0.0129
	positive regulation of biological process (GO:0048518)	6275	583	503.95	+	1.16	6.66e-05	0.0141
	regulation of cellular process (GO:0050794)	11345	1023	911.13	+	1.12	9.82e-08	4.87e-05
	regulation of biological process (GO:0050789)	11904	1070	956.02	+	1.12	3.78e-08	2e-05
	biological regulation (GO:0065007)	12575	1130	1009.91	+	1.12	3.78e-09	3e-06
	cellular process (GO:0009987)	15475	1320	1242.81	+	1.06	1.63e-05	0.00403
	biological_process (GO:0008150)	17857	1515	1434.11	+	1.06	2.5e-09	2.21e-06
	nervous system process (GO:0050877)	1402	72	112.6	-	0.64	5.86e-05	0.0127
	Unclassified (UNCLASSIFIED)	2738	139	219.89	-	0.63	2.5e-09	2.34e-06
	G protein-coupled receptor signaling pathway (GO:0007186)	1324	56	106.33	-	0.53	1.36e-07	6.14e-05
	sensory perception (GO:0007600)	980	36	78.7	-	0.46	1.62e-07	6.94e-05
	detection of stimulus (GO:0051606)	717	20	57.58	-	0.35	2.87e-08	1.63e-05
	detection of chemical stimulus (GO:0009593)	522	5	41.92	-	0.12	3.12e-12	4.96e-09
	detection of stimulus involved in sensory perception (GO:0050906)	551	5	44.25	-	0.11	4.96e-13	1.31e-09
	sensory perception of chemical stimulus (GO:0007606)	541	3	43.45	-	0.07	8.76e-15	4.63e-11
	keratinization (GO:0031424)	226	1	18.15	-	0.06	7.02e-07	0.000247
	sensory perception of smell (GO:0007608)	467	1	37.51	-	0.03	8.84e-15	3.51e-11
	detection of chemical stimulus involved in sensory perception (GO:0050907)	486	1	39.03	-	0.03	2.87e-15	2.28e-11
	detection of chemical stimulus involved in sensory perception of smell (GO:0050911)	441	0	35.42	-	< 0.01	2e-15	3.17e-11
miR-3689f	glycoprotein biosynthetic process (GO:0009101)	300	65	38.11	+	1.71	0.000217	0.0489
	regulation of membrane potential (GO:0042391)	436	87	55.38	+	1.57	0.000197	0.0471
	neuron development (GO:0048666)	833	159	105.81	+	1.5	3.65e-06	0.0018
	negative regulation of transcription by RNA polymerase II (GO:0000122)	903	166	114.7	+	1.45	1.56e-05	0.00601
	neuron differentiation (GO:0030182)	1028	185	130.58	+	1.42	1.69e-05	0.00634
	cell projection organization (GO:0030030)	1213	206	154.08	+	1.34	0.000112	0.0322
	regulation of transcription by RNA polymerase II (GO:0006357)	2586	439	328.48	+	1.34	4.43e-09	3.49e-06
	plasma membrane bounded cell projection organization (GO:0120036)	1167	197	148.23	+	1.33	0.000206	0.0472
	transmembrane transport (GO:0055085)	1292	217	164.11	+	1.32	0.000125	0.034
	negative regulation of cellular macromolecule biosynthetic process (GO:2000113)	1488	248	189.01	+	1.31	6.56e-05	0.0211
	negative regulation of macromolecule biosynthetic process (GO:0010558)	1499	249	190.4	+	1.31	6.98e-05	0.0216
	negative regulation of cellular biosynthetic process (GO:0031327)	1557	256	197.77	+	1.29	0.000107	0.0313
	cell development (GO:0048468)	1615	264	205.14	+	1.29	0.000119	0.0329
	negative regulation of biosynthetic process (GO:0009890)	1589	259	201.84	+	1.28	0.000168	0.0442
	regulation of transport (GO:0051049)	1758	284	223.3	+	1.27	0.000118	0.0332
	regulation of macromolecule biosynthetic process (GO:0010556)	3952	637	501.99	+	1.27	1.02e-09	1.15e-06
	regulation of transcription, DNA-templated (GO:0006355)	3464	558	440	+	1.27	2.12e-08	1.4e-05
	regulation of nucleic acid-templated transcription (GO:1903506)	3465	558	440.13	+	1.27	2.14e-08	1.35e-05
	regulation of cellular macromolecule biosynthetic process (GO:2000112)	3921	631	498.05	+	1.27	1.74e-09	1.71e-06
	regulation of RNA biosynthetic process (GO:2001141)	3470	558	440.76	+	1.27	2.55e-08	1.54e-05
	regulation of biosynthetic process (GO:0009889)	4197	672	533.11	+	1.26	7.69e-10	1.01e-06
	regulation of cellular biosynthetic process (GO:0031326)	4113	658	522.44	+	1.26	1.51e-09	1.58e-06
	regulation of RNA metabolic process (GO:0051252)	3738	594	474.8	+	1.25	3.4e-08	1.99e-05
	nervous system development (GO:0007399)	2189	347	278.05	+	1.25	7.39e-05	0.0224
	regulation of nucleobase-containing compound metabolic process (GO:0019219)	4007	634	508.97	+	1.25	1.73e-08	1.18e-05
	regulation of localization (GO:0032879)	2734	430	347.28	+	1.24	1.49e-05	0.00588
	regulation of cell communication (GO:0010646)	3424	530	434.92	+	1.22	5.13e-06	0.00238
	regulation of signaling (GO:0023051)	3459	534	439.37	+	1.22	6.36e-06	0.00286
	regulation of nitrogen compound metabolic process (GO:0051171)	5692	872	723	+	1.21	2e-09	1.85e-06
	regulation of primary metabolic process (GO:0080090)	5895	903	748.79	+	1.21	8.17e-10	9.91e-07
	regulation of cellular metabolic process (GO:0031323)	6110	933	776.1	+	1.2	5.93e-10	8.5e-07
	regulation of gene expression (GO:0010468)	4880	738	619.86	+	1.19	5.86e-07	0.000319
	regulation of macromolecule metabolic process (GO:0060255)	6308	950	801.25	+	1.19	5.67e-09	4.26e-06
	regulation of metabolic process (GO:0019222)	6854	1032	870.6	+	1.19	5.39e-10	8.5e-07
	positive regulation of cellular metabolic process (GO:0031325)	3239	487	411.42	+	1.18	0.000189	0.0458
	regulation of biological quality (GO:0065008)	4007	601	508.97	+	1.18	2.78e-05	0.00975
	negative regulation of cellular process (GO:0048523)	4912	719	623.93	+	1.15	5.79e-05	0.019
	positive regulation of cellular process (GO:0048522)	5657	827	718.56	+	1.15	1.1e-05	0.00455
	positive regulation of biological process (GO:0048518)	6245	907	793.25	+	1.14	6.88e-06	0.00302
	cellular component organization (GO:0016043)	5776	838	733.67	+	1.14	2.56e-05	0.00918
	localization (GO:0051179)	5805	830	737.36	+	1.13	0.00018	0.0445
	cellular component organization or biogenesis (GO:0071840)	6000	856	762.13	+	1.12	0.000174	0.0441
	regulation of cellular process (GO:0050794)	11308	1584	1436.35	+	1.1	4.35e-08	2.45e-05
	regulation of biological process (GO:0050789)	11860	1660	1506.47	+	1.1	8.93e-09	6.4e-06
	biological regulation (GO:0065007)	12576	1753	1597.42	+	1.1	2.85e-09	2.49e-06
	biological_process (GO:0008150)	17849	2403	2267.2	+	1.06	3.52e-15	1.11e-11
	cellular process (GO:0009987)	15487	2082	1967.18	+	1.06	6.09e-07	0.00032
	immune response (GO:0006955)	1972	193	250.49	-	0.77	0.000203	0.0472
	G protein-coupled receptor signaling pathway (GO:0007186)	1329	117	168.81	-	0.69	4.41e-05	0.0151
	Unclassified (UNCLASSIFIED)	2746	213	348.8	-	0.61	3.52e-15	9.26e-12
	sensory perception (GO:0007600)	973	73	123.59	-	0.59	2.37e-06	0.00121
	humoral immune response (GO:0006959)	386	24	49.03	-	0.49	0.0002	0.047
	adaptive immune response (GO:0002250)	649	33	82.44	-	0.4	3.82e-09	3.17e-06
	adaptive immune response based on somatic recombination of immune receptors built from immunoglobulin superfamily domains (GO:0002460)	266	13	33.79	-	0.38	0.000176	0.044
	detection of stimulus (GO:0051606)	718	33	91.2	-	0.36	2.09e-11	3.66e-08
	lymphocyte mediated immunity (GO:0002449)	254	11	32.26	-	0.34	5.32e-05	0.0178
	keratinization (GO:0031424)	226	9	28.71	-	0.31	6.81e-05	0.0215
	complement activation (GO:0006956)	177	6	22.48	-	0.27	0.000144	0.0385
	detection of stimulus involved in sensory perception (GO:0050906)	554	17	70.37	-	0.24	3.12e-13	6.15e-10
	immunoglobulin mediated immune response (GO:0016064)	201	6	25.53	-	0.24	1.98e-05	0.00726
	B cell mediated immunity (GO:0019724)	204	6	25.91	-	0.23	1.39e-05	0.0056
	detection of chemical stimulus (GO:0009593)	522	13	66.31	-	0.2	2.46e-14	5.55e-11
	phagocytosis, engulfment (GO:0006911)	131	3	16.64	-	0.18	0.000173	0.0448
	complement activation, classical pathway (GO:0006958)	161	3	20.45	-	0.15	9.34e-06	0.00398
	humoral immune response mediated by circulating immunoglobulin (GO:0002455)	167	3	21.21	-	0.14	4.39e-06	0.0021
	sensory perception of chemical stimulus (GO:0007606)	542	9	68.85	-	0.13	2.44e-18	1.28e-14
	detection of chemical stimulus involved in sensory perception (GO:0050907)	486	6	61.73	-	0.1	2.23e-18	1.76e-14
	sensory perception of smell (GO:0007608)	468	5	59.45	-	0.08	2.71e-18	1.07e-14
	phagocytosis, recognition (GO:0006910)	106	1	13.46	-	0.07	8.06e-05	0.024
	detection of chemical stimulus involved in sensory perception of smell (GO:0050911)	441	2	56.02	-	0.04	1.47e-20	2.32e-16
miR-6840-5p	negative regulation of gliogenesis (GO:0014014)	36	10	2.2	+	4.55	0.000235	0.0352
	spinal cord development (GO:0021510)	104	22	6.35	+	3.46	2.86e-06	0.000752
	response to cAMP (GO:0051591)	98	19	5.99	+	3.17	3.83e-05	0.00736
	positive regulation of proteasomal ubiquitin-dependent protein catabolic process (GO:0032436)	90	16	5.5	+	2.91	0.000362	0.0497
	positive regulation of ubiquitin-dependent protein catabolic process (GO:2000060)	107	18	6.54	+	2.75	0.000291	0.0414
	response to organophosphorus (GO:0046683)	137	22	8.37	+	2.63	0.000119	0.0193
	central nervous system neuron differentiation (GO:0021953)	181	28	11.06	+	2.53	3.13e-05	0.00626
	response to purine-containing compound (GO:0014074)	152	23	9.28	+	2.48	0.000214	0.0325
	protein localization to cell periphery (GO:1990778)	234	32	14.29	+	2.24	8.56e-05	0.0145
	axon development (GO:0061564)	419	50	25.59	+	1.95	3.1e-05	0.00627
	regulation of neurogenesis (GO:0050767)	352	42	21.5	+	1.95	0.000114	0.0187
	modulation of chemical synaptic transmission (GO:0050804)	422	50	25.78	+	1.94	3.35e-05	0.0066
	regulation of trans-synaptic signaling (GO:0099177)	423	50	25.84	+	1.94	3.45e-05	0.00672
	regulation of nervous system development (GO:0051960)	428	50	26.14	+	1.91	5.77e-05	0.0103
	neuron differentiation (GO:0030182)	1028	112	62.79	+	1.78	2.2e-08	1.73e-05
	skeletal system development (GO:0001501)	471	51	28.77	+	1.77	0.000262	0.038
	plasma membrane bounded cell projection morphogenesis (GO:0120039)	499	54	30.48	+	1.77	0.000137	0.0218
	behavior (GO:0007610)	548	59	33.47	+	1.76	8.74e-05	0.0147
	cell projection morphogenesis (GO:0048858)	503	54	30.72	+	1.76	0.000199	0.0305
	cell part morphogenesis (GO:0032990)	522	56	31.89	+	1.76	0.00013	0.021
	neuron projection morphogenesis (GO:0048812)	495	53	30.24	+	1.75	0.000256	0.0373
	regulation of cell development (GO:0060284)	490	52	29.93	+	1.74	0.000343	0.0474
	neuron projection development (GO:0031175)	683	72	41.72	+	1.73	3.05e-05	0.00633
	neuron development (GO:0048666)	833	87	50.88	+	1.71	4.56e-06	0.00114
	generation of neurons (GO:0048699)	1249	130	76.29	+	1.7	2.16e-08	1.8e-05
	neurogenesis (GO:0022008)	1369	140	83.62	+	1.67	1.56e-08	1.37e-05
	positive regulation of cell differentiation (GO:0045597)	827	83	50.52	+	1.64	3.09e-05	0.00632
	central nervous system development (GO:0007417)	991	99	60.53	+	1.64	6.82e-06	0.00154
	regulation of multicellular organismal development (GO:2000026)	1318	131	80.51	+	1.63	2.35e-07	0.000109
	positive regulation of multicellular organismal process (GO:0051240)	1386	136	84.66	+	1.61	2.4e-07	0.000108
	positive regulation of developmental process (GO:0051094)	1259	123	76.9	+	1.6	1.17e-06	0.000349
	brain development (GO:0007420)	745	72	45.51	+	1.58	0.000304	0.0428
	regulation of multicellular organismal process (GO:0051239)	2647	255	161.69	+	1.58	1.21e-12	9.56e-09
	positive regulation of transcription by RNA polymerase II (GO:0045944)	1207	115	73.73	+	1.56	7.92e-06	0.00173
	negative regulation of transcription by RNA polymerase II (GO:0000122)	903	86	55.16	+	1.56	0.000149	0.0232
	regulation of cell differentiation (GO:0045595)	1576	148	96.27	+	1.54	6.53e-07	0.000214
	embryo development (GO:0009790)	971	90	59.31	+	1.52	0.000246	0.0367
	positive regulation of RNA metabolic process (GO:0051254)	1719	159	105	+	1.51	5.88e-07	0.000202
	nervous system development (GO:0007399)	2189	202	133.71	+	1.51	1.55e-08	1.44e-05
	negative regulation of signaling (GO:0023057)	1377	127	84.11	+	1.51	1.19e-05	0.00257
	negative regulation of cell communication (GO:0010648)	1374	126	83.93	+	1.5	1.54e-05	0.00328
	positive regulation of nucleobase-containing compound metabolic process (GO:0045935)	1892	173	115.57	+	1.5	3.65e-07	0.000152
	negative regulation of signal transduction (GO:0009968)	1277	116	78	+	1.49	5.03e-05	0.00912
	positive regulation of nucleic acid-templated transcription (GO:1903508)	1623	147	99.14	+	1.48	5.54e-06	0.00134
	positive regulation of transcription, DNA-templated (GO:0045893)	1623	147	99.14	+	1.48	5.54e-06	0.00132
	positive regulation of RNA biosynthetic process (GO:1902680)	1624	147	99.2	+	1.48	5.58e-06	0.00129
	regulation of ion transport (GO:0043269)	1338	121	81.73	+	1.48	4.36e-05	0.00818
	regulation of developmental process (GO:0050793)	2441	220	149.1	+	1.48	1.52e-08	1.49e-05
	positive regulation of cellular component organization (GO:0051130)	1135	102	69.33	+	1.47	0.000253	0.0372
	positive regulation of cellular biosynthetic process (GO:0031328)	1957	175	119.54	+	1.46	1.15e-06	0.00035
	positive regulation of biosynthetic process (GO:0009891)	1991	178	121.62	+	1.46	8.59e-07	0.000266
	regulation of transport (GO:0051049)	1758	156	107.38	+	1.45	7.31e-06	0.00162
	positive regulation of macromolecule biosynthetic process (GO:0010557)	1854	164	113.25	+	1.45	4.67e-06	0.00115
	positive regulation of gene expression (GO:0010628)	2381	209	145.44	+	1.44	2.75e-07	0.000121
	regulation of cell communication (GO:0010646)	3424	300	209.15	+	1.43	2.6e-10	5.12e-07
	regulation of signaling (GO:0023051)	3459	303	211.29	+	1.43	1.86e-10	4.2e-07
	cell development (GO:0048468)	1615	141	98.65	+	1.43	4.66e-05	0.00854
	intracellular signal transduction (GO:0035556)	1676	146	102.37	+	1.43	3.94e-05	0.00748
	regulation of transcription by RNA polymerase II (GO:0006357)	2586	224	157.96	+	1.42	2.25e-07	0.000111
	regulation of signal transduction (GO:0009966)	3049	264	186.24	+	1.42	1.28e-08	1.35e-05
	response to oxygen-containing compound (GO:1901700)	1584	137	96.76	+	1.42	9.85e-05	0.0163
	anatomical structure morphogenesis (GO:0009653)	2134	184	130.35	+	1.41	5.57e-06	0.00131
	regulation of intracellular signal transduction (GO:1902531)	1776	152	108.48	+	1.4	6.18e-05	0.0109
	positive regulation of nitrogen compound metabolic process (GO:0051173)	3059	261	186.85	+	1.4	5.42e-08	3.72e-05
	regulation of localization (GO:0032879)	2734	232	167	+	1.39	6.49e-07	0.000218
	positive regulation of cellular metabolic process (GO:0031325)	3239	273	197.85	+	1.38	6.94e-08	4.56e-05
	positive regulation of cell communication (GO:0010647)	1715	143	104.76	+	1.37	0.000317	0.0442
	positive regulation of metabolic process (GO:0009893)	3720	306	227.23	+	1.35	7.83e-08	4.94e-05
	positive regulation of macromolecule metabolic process (GO:0010604)	3432	282	209.64	+	1.35	3.81e-07	0.00015
	regulation of cellular component organization (GO:0051128)	2363	194	144.34	+	1.34	4.6e-05	0.00854
	regulation of RNA metabolic process (GO:0051252)	3738	306	228.33	+	1.34	1.25e-07	6.78e-05
	regulation of RNA biosynthetic process (GO:2001141)	3470	284	211.96	+	1.34	4.3e-07	0.000161
	regulation of transcription, DNA-templated (GO:0006355)	3464	283	211.59	+	1.34	5.18e-07	0.00019
	regulation of nucleic acid-templated transcription (GO:1903506)	3465	283	211.65	+	1.34	5.21e-07	0.000187
	cellular developmental process (GO:0048869)	3565	290	217.76	+	1.33	5.64e-07	0.000198
	regulation of biosynthetic process (GO:0009889)	4197	340	256.36	+	1.33	4.86e-08	3.65e-05
	cell differentiation (GO:0030154)	3512	284	214.52	+	1.32	1.29e-06	0.000377
	regulation of nucleobase-containing compound metabolic process (GO:0019219)	4007	324	244.76	+	1.32	1.45e-07	7.62e-05
	regulation of cellular biosynthetic process (GO:0031326)	4113	332	251.23	+	1.32	1.06e-07	6.19e-05
	regulation of macromolecule biosynthetic process (GO:0010556)	3952	318	241.4	+	1.32	2.79e-07	0.000119
	regulation of cellular macromolecule biosynthetic process (GO:2000112)	3921	315	239.51	+	1.32	3.79e-07	0.000153
	negative regulation of macromolecule metabolic process (GO:0010605)	2862	227	174.82	+	1.3	7.27e-05	0.0125
	regulation of biological quality (GO:0065008)	4007	316	244.76	+	1.29	2.05e-06	0.000567
	positive regulation of cellular process (GO:0048522)	5657	443	345.55	+	1.28	6.31e-09	7.66e-06
	regulation of molecular function (GO:0065009)	3180	249	194.24	+	1.28	6.36e-05	0.0111
	regulation of response to stimulus (GO:0048583)	4242	332	259.11	+	1.28	1.97e-06	0.000554
	regulation of gene expression (GO:0010468)	4880	381	298.08	+	1.28	2.3e-07	0.00011
	system development (GO:0048731)	4275	332	261.13	+	1.27	3.55e-06	0.000904
	negative regulation of metabolic process (GO:0009892)	3105	241	189.66	+	1.27	0.000147	0.0232
	multicellular organism development (GO:0007275)	4875	377	297.78	+	1.27	7.92e-07	0.000255
	negative regulation of cellular process (GO:0048523)	4912	379	300.04	+	1.26	8.47e-07	0.000267
	positive regulation of biological process (GO:0048518)	6245	480	381.46	+	1.26	9.61e-09	1.08e-05
	regulation of nitrogen compound metabolic process (GO:0051171)	5692	437	347.68	+	1.26	9.2e-08	5.58e-05
	regulation of primary metabolic process (GO:0080090)	5895	448	360.08	+	1.24	2.07e-07	0.000106
	anatomical structure development (GO:0048856)	5264	400	321.54	+	1.24	1.5e-06	0.000431
	regulation of macromolecule metabolic process (GO:0060255)	6308	477	385.31	+	1.24	1.07e-07	6.04e-05
	regulation of cellular metabolic process (GO:0031323)	6110	460	373.22	+	1.23	3.86e-07	0.000148
	negative regulation of biological process (GO:0048519)	5544	417	338.64	+	1.23	2.21e-06	0.000601
	regulation of metabolic process (GO:0019222)	6854	514	418.66	+	1.23	5.17e-08	3.71e-05
	developmental process (GO:0032502)	5733	429	350.19	+	1.23	2.39e-06	0.00064
	cell communication (GO:0007154)	5572	406	340.35	+	1.19	6.99e-05	0.0121
	signaling (GO:0023052)	5485	395	335.04	+	1.18	0.000275	0.0394
	regulation of biological process (GO:0050789)	11860	837	724.44	+	1.16	3.31e-10	5.8e-07
	regulation of cellular process (GO:0050794)	11308	798	690.72	+	1.16	2.83e-09	3.72e-06
	biological regulation (GO:0065007)	12576	873	768.18	+	1.14	2.64e-09	3.78e-06
	cellular process (GO:0009987)	15487	1005	945.99	+	1.06	0.000154	0.0239
	sensory perception (GO:0007600)	973	29	59.43	-	0.49	2.04e-05	0.0043
	detection of stimulus (GO:0051606)	718	16	43.86	-	0.36	3.45e-06	0.000893
	adaptive immune response (GO:0002250)	649	14	39.64	-	0.35	5.93e-06	0.00136
	lymphocyte mediated immunity (GO:0002449)	254	3	15.52	-	0.19	0.000365	0.0497
	detection of chemical stimulus (GO:0009593)	522	4	31.89	-	0.13	1.9e-09	2.99e-06
	sensory perception of chemical stimulus (GO:0007606)	542	3	33.11	-	0.09	8.02e-11	2.11e-07
	detection of chemical stimulus involved in sensory perception (GO:0050907)	486	1	29.69	-	0.03	1.03e-11	3.24e-08
	detection of stimulus involved in sensory perception (GO:0050906)	554	1	33.84	-	0.03	1.96e-13	3.09e-09
	detection of chemical stimulus involved in sensory perception of smell (GO:0050911)	441	0	26.94	-	< 0.01	6.08e-12	2.4e-08
	sensory perception of smell (GO:0007608)	468	0	28.59	-	< 0.01	1.22e-12	6.4e-09
miR-4652-5p	postsynapse organization (GO:0099173)	88	36	14.95	+	2.41	2.94e-05	0.00305
	calcium ion transport into cytosol (GO:0060402)	73	28	12.4	+	2.26	0.000543	0.0305
	homophilic cell adhesion via plasma membrane adhesion molecules (GO:0007156)	167	60	28.36	+	2.12	2.52e-06	0.000376
	regulation of neurotransmitter receptor activity (GO:0099601)	87	31	14.78	+	2.1	0.000877	0.0469
	cytosolic calcium ion transport (GO:0060401)	90	32	15.29	+	2.09	0.000679	0.0371
	limbic system development (GO:0021761)	103	36	17.49	+	2.06	0.000395	0.0244
	positive regulation of synaptic transmission (GO:0050806)	130	45	22.08	+	2.04	8.89e-05	0.00731
	regulation of synaptic plasticity (GO:0048167)	181	62	30.74	+	2.02	5.77e-06	0.000798
	mammary gland development (GO:0030879)	129	44	21.91	+	2.01	0.000191	0.0134
	calcium ion transmembrane transport (GO:0070588)	190	64	32.27	+	1.98	6.2e-06	0.00085
	neurotransmitter transport (GO:0006836)	142	47	24.12	+	1.95	0.000162	0.0117
	activation of GTPase activity (GO:0090630)	116	38	19.7	+	1.93	0.000785	0.0424
	morphogenesis of a branching structure (GO:0001763)	165	54	28.02	+	1.93	6.64e-05	0.00569
	multicellular organismal signaling (GO:0035637)	134	43	22.76	+	1.89	0.00054	0.0304
	branching morphogenesis of an epithelial tube (GO:0048754)	128	41	21.74	+	1.89	0.000889	0.0472
	regulation of synapse structure or activity (GO:0050803)	219	70	37.2	+	1.88	1.06e-05	0.00129
	import into cell (GO:0098657)	183	58	31.08	+	1.87	9.68e-05	0.00787
	cell-cell adhesion via plasma-membrane adhesion molecules (GO:0098742)	259	82	43.99	+	1.86	2.75e-06	0.000405
	morphogenesis of a branching epithelium (GO:0061138)	156	49	26.5	+	1.85	0.00031	0.02
	regulation of synapse organization (GO:0050807)	208	64	35.33	+	1.81	8.48e-05	0.00701
	calcium ion transport (GO:0006816)	244	75	41.44	+	1.81	1.89e-05	0.00214
	synapse organization (GO:0050808)	284	86	48.24	+	1.78	6.88e-06	0.000919
	modulation of chemical synaptic transmission (GO:0050804)	422	127	71.68	+	1.77	5.5e-08	1.52e-05
	regulation of trans-synaptic signaling (GO:0099177)	423	127	71.85	+	1.77	5.77e-08	1.57e-05
	endosomal transport (GO:0016197)	234	69	39.74	+	1.74	0.000105	0.00832
	learning or memory (GO:0007611)	252	74	42.8	+	1.73	6.82e-05	0.00581
	regulation of heart contraction (GO:0008016)	239	70	40.59	+	1.72	0.00012	0.00924
	regulation of protein localization to membrane (GO:1905475)	199	58	33.8	+	1.72	0.000483	0.0283
	DNA-templated transcription, initiation (GO:0006352)	224	65	38.05	+	1.71	0.000275	0.0182
	telencephalon development (GO:0021537)	252	73	42.8	+	1.71	0.000127	0.00967
	cognition (GO:0050890)	294	84	49.94	+	1.68	4.79e-05	0.00449
	trans-synaptic signaling (GO:0099537)	436	123	74.05	+	1.66	1.43e-06	0.000225
	metal ion transport (GO:0030001)	324	90	55.03	+	1.64	7.38e-05	0.00622
	chemical synaptic transmission (GO:0007268)	419	116	71.17	+	1.63	7.01e-06	0.000921
	anterograde trans-synaptic signaling (GO:0098916)	419	116	71.17	+	1.63	7.01e-06	0.000914
	small GTPase mediated signal transduction (GO:0007264)	262	72	44.5	+	1.62	0.000538	0.0304
	synaptic signaling (GO:0099536)	466	128	79.15	+	1.62	2.87e-06	0.000416
	cell-cell adhesion (GO:0098609)	514	141	87.3	+	1.62	9.03e-07	0.000148
	axon guidance (GO:0007411)	278	76	47.22	+	1.61	0.000439	0.0262
	neuron projection guidance (GO:0097485)	279	76	47.39	+	1.6	0.000448	0.0266
	regulation of small GTPase mediated signal transduction (GO:0051056)	327	89	55.54	+	1.6	0.000139	0.0103
	regulation of blood circulation (GO:1903522)	285	77	48.41	+	1.59	0.000509	0.0294
	regulation of membrane potential (GO:0042391)	436	117	74.05	+	1.58	2.29e-05	0.00253
	regulation of cation transmembrane transport (GO:1904062)	372	99	63.18	+	1.57	0.000119	0.00921
	regulation of GTPase activity (GO:0043087)	490	130	83.23	+	1.56	1.05e-05	0.0013
	regulation of system process (GO:0044057)	583	154	99.02	+	1.56	2.07e-06	0.000313
	cation transmembrane transport (GO:0098655)	637	168	108.19	+	1.55	7.18e-07	0.000122
	forebrain development (GO:0030900)	380	100	64.54	+	1.55	0.000179	0.0127
	epithelial tube morphogenesis (GO:0060562)	302	79	51.29	+	1.54	0.000927	0.049
	positive regulation of GTPase activity (GO:0043547)	413	108	70.15	+	1.54	0.000117	0.00915
	regulation of cell growth (GO:0001558)	417	109	70.83	+	1.54	9.82e-05	0.00794
	axon development (GO:0061564)	419	109	71.17	+	1.53	0.00013	0.00986
	developmental growth (GO:0048589)	354	92	60.13	+	1.53	0.000401	0.0247
	protein phosphorylation (GO:0006468)	685	177	116.35	+	1.52	1.01e-06	0.000163
	growth (GO:0040007)	357	92	60.64	+	1.52	0.000537	0.0305
	blood vessel morphogenesis (GO:0048514)	405	104	68.79	+	1.51	0.000273	0.0183
	neuron projection development (GO:0031175)	683	175	116.01	+	1.51	1.99e-06	0.000305
	transcription by RNA polymerase II (GO:0006366)	406	104	68.96	+	1.51	0.000278	0.0183
	blood vessel development (GO:0001568)	488	125	82.89	+	1.51	5.9e-05	0.0052
	cell junction organization (GO:0034330)	500	128	84.92	+	1.51	5.51e-05	0.00491
	pattern specification process (GO:0007389)	423	108	71.85	+	1.5	0.000227	0.0156
	axonogenesis (GO:0007409)	384	98	65.22	+	1.5	0.000511	0.0293
	regulation of ion transmembrane transport (GO:0034765)	580	148	98.51	+	1.5	1.44e-05	0.00169
	tube morphogenesis (GO:0035239)	644	164	109.38	+	1.5	5.73e-06	0.000799
	cell morphogenesis involved in differentiation (GO:0000904)	554	141	94.1	+	1.5	3.07e-05	0.00315
	plasma membrane bounded cell projection morphogenesis (GO:0120039)	499	127	84.75	+	1.5	6.93e-05	0.00588
	neuron development (GO:0048666)	833	212	141.48	+	1.5	2.22e-07	4.86e-05
	vasculature development (GO:0001944)	511	130	86.79	+	1.5	6.53e-05	0.00563
	gland development (GO:0048732)	409	104	69.47	+	1.5	0.000369	0.0233
	inorganic cation transmembrane transport (GO:0098662)	572	145	97.15	+	1.49	2.53e-05	0.00266
	regulation of neuron projection development (GO:0010975)	438	111	74.39	+	1.49	0.000228	0.0156
	regulation of transmembrane transport (GO:0034762)	585	148	99.36	+	1.49	2.43e-05	0.0026
	neuron projection morphogenesis (GO:0048812)	495	125	84.07	+	1.49	0.000104	0.00832
	cell projection morphogenesis (GO:0048858)	503	127	85.43	+	1.49	9.31e-05	0.00761
	behavior (GO:0007610)	548	138	93.08	+	1.48	5.63e-05	0.00498
	cell morphogenesis involved in neuron differentiation (GO:0048667)	449	113	76.26	+	1.48	0.000266	0.0179
	regulation of cell projection organization (GO:0031344)	638	160	108.36	+	1.48	1.65e-05	0.0019
	cation transport (GO:0006812)	826	207	140.29	+	1.48	7.99e-07	0.000133
	inorganic ion transmembrane transport (GO:0098660)	664	166	112.78	+	1.47	1.21e-05	0.00147
	regulation of plasma membrane bounded cell projection organization (GO:0120035)	621	155	105.48	+	1.47	2.58e-05	0.00269
	morphogenesis of an epithelium (GO:0002009)	430	107	73.03	+	1.47	0.000512	0.0292
	cell surface receptor signaling pathway involved in cell-cell signaling (GO:1905114)	419	104	71.17	+	1.46	0.000684	0.0372
	cell part morphogenesis (GO:0032990)	522	129	88.66	+	1.45	0.000189	0.0134
	neuron differentiation (GO:0030182)	1028	254	174.6	+	1.45	1.09e-07	2.64e-05
	transcription, DNA-templated (GO:0006351)	553	136	93.93	+	1.45	0.000147	0.0107
	generation of neurons (GO:0048699)	1249	307	212.14	+	1.45	7.27e-09	2.61e-06
	RNA biosynthetic process (GO:0032774)	566	139	96.13	+	1.45	0.000139	0.0103
	nucleic acid-templated transcription (GO:0097659)	554	136	94.1	+	1.45	0.00015	0.0109
	actin cytoskeleton organization (GO:0030036)	523	128	88.83	+	1.44	0.000294	0.019
	neurogenesis (GO:0022008)	1369	335	232.52	+	1.44	1.86e-09	8.39e-07
	positive regulation of kinase activity (GO:0033674)	609	149	103.44	+	1.44	8.26e-05	0.00685
	ion transmembrane transport (GO:0034220)	1051	257	178.51	+	1.44	1.81e-07	4.2e-05
	tissue morphogenesis (GO:0048729)	532	130	90.36	+	1.44	0.000267	0.0179
	brain development (GO:0007420)	745	181	126.54	+	1.43	2.18e-05	0.00244
	positive regulation of transferase activity (GO:0051347)	688	167	116.85	+	1.43	4.81e-05	0.00449
	tube development (GO:0035295)	840	203	142.67	+	1.42	8.21e-06	0.00104
	nervous system development (GO:0007399)	2189	528	371.8	+	1.42	9.33e-14	8.65e-11
	cell-cell signaling (GO:0007267)	1124	270	190.91	+	1.41	3.33e-07	6.64e-05
	cellular component morphogenesis (GO:0032989)	604	145	102.59	+	1.41	0.00022	0.0152
	head development (GO:0060322)	788	189	133.84	+	1.41	2.38e-05	0.0026
	regulation of growth (GO:0040008)	657	157	111.59	+	1.41	0.000143	0.0106
	actin filament-based process (GO:0030029)	597	142	101.4	+	1.4	0.000371	0.0233
	cell morphogenesis (GO:0000902)	711	169	120.76	+	1.4	0.000113	0.00887
	cell adhesion (GO:0007155)	951	226	161.52	+	1.4	6.57e-06	0.000893
	biological adhesion (GO:0022610)	957	227	162.54	+	1.4	6.98e-06	0.000925
	positive regulation of nucleic acid-templated transcription (GO:1903508)	1623	384	275.66	+	1.39	3.53e-09	1.5e-06
	positive regulation of transcription, DNA-templated (GO:0045893)	1623	384	275.66	+	1.39	3.53e-09	1.46e-06
	positive regulation of RNA biosynthetic process (GO:1902680)	1624	384	275.83	+	1.39	3.57e-09	1.44e-06
	positive regulation of RNA metabolic process (GO:0051254)	1719	406	291.97	+	1.39	1.23e-09	5.9e-07
	central nervous system development (GO:0007417)	991	234	168.32	+	1.39	6.61e-06	0.000891
	transmembrane transport (GO:0055085)	1292	304	219.44	+	1.39	3.01e-07	6.17e-05
	circulatory system development (GO:0072359)	852	200	144.71	+	1.38	4.48e-05	0.00429
	positive regulation of molecular function (GO:0044093)	1767	414	300.12	+	1.38	1.93e-09	8.44e-07
	peptidyl-amino acid modification (GO:0018193)	880	206	149.47	+	1.38	3.99e-05	0.00391
	positive regulation of catalytic activity (GO:0043085)	1415	331	240.33	+	1.38	1.38e-07	3.31e-05
	negative regulation of transcription by RNA polymerase II (GO:0000122)	903	211	153.37	+	1.38	3.4e-05	0.00339
	positive regulation of transcription by RNA polymerase II (GO:0045944)	1207	281	205.01	+	1.37	1.95e-06	0.000301
	positive regulation of hydrolase activity (GO:0051345)	776	180	131.8	+	1.37	0.000208	0.0146
	phosphorylation (GO:0016310)	1023	237	173.75	+	1.36	1.86e-05	0.00213
	animal organ morphogenesis (GO:0009887)	945	218	160.51	+	1.36	4.9e-05	0.0045
	positive regulation of nucleobase-containing compound metabolic process (GO:0045935)	1892	436	321.35	+	1.36	4.57e-09	1.76e-06
	regulation of anatomical structure morphogenesis (GO:0022603)	955	220	162.2	+	1.36	5.31e-05	0.00481
	anatomical structure formation involved in morphogenesis (GO:0048646)	869	200	147.6	+	1.36	0.00011	0.00866
	intracellular signal transduction (GO:0035556)	1676	384	284.66	+	1.35	7.72e-08	1.93e-05
	regulation of signaling (GO:0023051)	3459	791	587.5	+	1.35	4.45e-16	6.39e-13
	positive regulation of cell population proliferation (GO:0008284)	932	212	158.3	+	1.34	0.000127	0.00971
	positive regulation of cell differentiation (GO:0045597)	827	188	140.46	+	1.34	0.000318	0.0204
	cell development (GO:0048468)	1615	367	274.3	+	1.34	3.37e-07	6.65e-05
	regulation of cell communication (GO:0010646)	3424	777	581.56	+	1.34	4.26e-15	5.16e-12
	plasma membrane bounded cell projection organization (GO:0120036)	1167	264	198.21	+	1.33	2.41e-05	0.0026
	positive regulation of macromolecule biosynthetic process (GO:0010557)	1854	419	314.9	+	1.33	7.02e-08	1.79e-05
	regulation of cell migration (GO:0030334)	885	200	150.31	+	1.33	0.000292	0.019
	positive regulation of multicellular organismal process (GO:0051240)	1386	312	235.41	+	1.33	5.52e-06	0.000777
	cell projection organization (GO:0030030)	1213	273	206.02	+	1.33	2.38e-05	0.00259
	anatomical structure morphogenesis (GO:0009653)	2134	479	362.45	+	1.32	1.3e-08	4.2e-06
	positive regulation of cellular biosynthetic process (GO:0031328)	1957	439	332.39	+	1.32	6.08e-08	1.63e-05
	positive regulation of biosynthetic process (GO:0009891)	1991	446	338.17	+	1.32	5.43e-08	1.53e-05
	positive regulation of phosphorylation (GO:0042327)	914	204	155.24	+	1.31	0.000423	0.0256
	positive regulation of developmental process (GO:0051094)	1259	281	213.84	+	1.31	3.23e-05	0.00329
	regulation of kinase activity (GO:0043549)	910	203	154.56	+	1.31	0.000482	0.0283
	regulation of signal transduction (GO:0009966)	3049	680	517.86	+	1.31	8.13e-12	5.13e-09
	regulation of transferase activity (GO:0051338)	1027	229	174.43	+	1.31	0.000209	0.0146
	regulation of cell motility (GO:2000145)	947	211	160.85	+	1.31	0.00038	0.0237
	nucleobase-containing compound biosynthetic process (GO:0034654)	1003	223	170.36	+	1.31	0.000288	0.0188
	regulation of cellular component organization (GO:0051128)	2363	525	401.35	+	1.31	7.43e-09	2.61e-06
	positive regulation of signaling (GO:0023056)	1721	382	292.31	+	1.31	1.34e-06	0.000213
	positive regulation of cell communication (GO:0010647)	1715	380	291.29	+	1.3	1.77e-06	0.000277
	embryo development (GO:0009790)	971	215	164.92	+	1.3	0.000443	0.0263
	phosphate-containing compound metabolic process (GO:0006796)	1907	422	323.9	+	1.3	4.39e-07	8.56e-05
	regulation of locomotion (GO:0040012)	990	219	168.15	+	1.3	0.000425	0.0257
	positive regulation of phosphorus metabolic process (GO:0010562)	990	219	168.15	+	1.3	0.000425	0.0256
	positive regulation of phosphate metabolic process (GO:0045937)	990	219	168.15	+	1.3	0.000425	0.0255
	positive regulation of cellular metabolic process (GO:0031325)	3239	714	550.13	+	1.3	1.47e-11	8.91e-09
	regulation of cellular component movement (GO:0051270)	1026	226	174.26	+	1.3	0.000389	0.0242
	phosphorus metabolic process (GO:0006793)	1934	426	328.48	+	1.3	6.02e-07	0.000108
	heterocycle biosynthetic process (GO:0018130)	1076	237	182.76	+	1.3	0.000283	0.0185
	regulation of phosphate metabolic process (GO:0019220)	1613	354	273.96	+	1.29	8.69e-06	0.00109
	regulation of phosphorus metabolic process (GO:0051174)	1613	354	273.96	+	1.29	8.69e-06	0.00108
	regulation of molecular function (GO:0065009)	3180	697	540.11	+	1.29	7.76e-11	4.53e-08
	positive regulation of nitrogen compound metabolic process (GO:0051173)	3059	669	519.56	+	1.29	2.88e-10	1.52e-07
	ion transport (GO:0006811)	2882	630	489.5	+	1.29	1.26e-09	5.85e-07
	regulation of intracellular signal transduction (GO:1902531)	1776	388	301.65	+	1.29	4.03e-06	0.000578
	regulation of localization (GO:0032879)	2734	596	464.36	+	1.28	6.22e-09	2.34e-06
	regulation of multicellular organismal process (GO:0051239)	2647	577	449.59	+	1.28	1.18e-08	3.89e-06
	negative regulation of cellular biosynthetic process (GO:0031327)	1557	339	264.45	+	1.28	2.48e-05	0.00265
	aromatic compound biosynthetic process (GO:0019438)	1086	236	184.45	+	1.28	0.000548	0.0306
	regulation of hydrolase activity (GO:0051336)	1307	284	221.99	+	1.28	0.000146	0.0107
	negative regulation of cellular macromolecule biosynthetic process (GO:2000113)	1488	323	252.73	+	1.28	4.86e-05	0.00451
	positive regulation of metabolic process (GO:0009893)	3720	807	631.83	+	1.28	7.62e-12	5.01e-09
	chemical homeostasis (GO:0048878)	1125	244	191.08	+	1.28	0.000501	0.0292
	negative regulation of signaling (GO:0023057)	1377	298	233.88	+	1.27	0.000118	0.00916
	negative regulation of cell communication (GO:0010648)	1374	297	233.37	+	1.27	0.000134	0.0101
	negative regulation of macromolecule biosynthetic process (GO:0010558)	1499	324	254.6	+	1.27	5.98e-05	0.00524
	regulation of catalytic activity (GO:0050790)	2518	544	427.67	+	1.27	9.7e-08	2.39e-05
	regulation of ion transport (GO:0043269)	1338	289	227.26	+	1.27	0.000172	0.0123
	system development (GO:0048731)	4275	923	726.1	+	1.27	2.4e-13	1.72e-10
	positive regulation of gene expression (GO:0010628)	2381	514	404.41	+	1.27	2.58e-07	5.43e-05
	negative regulation of transcription, DNA-templated (GO:0045892)	1289	278	218.93	+	1.27	0.000274	0.0182
	positive regulation of macromolecule metabolic process (GO:0010604)	3432	740	582.92	+	1.27	2.3e-10	1.29e-07
	negative regulation of nucleic acid-templated transcription (GO:1903507)	1291	278	219.27	+	1.27	0.000278	0.0183
	negative regulation of biosynthetic process (GO:0009890)	1589	342	269.89	+	1.27	5.21e-05	0.00475
	regulation of developmental process (GO:0050793)	2441	525	414.6	+	1.27	2.94e-07	6.11e-05
	negative regulation of RNA biosynthetic process (GO:1902679)	1293	278	219.61	+	1.27	0.000322	0.0205
	positive regulation of cellular component organization (GO:0051130)	1135	244	192.78	+	1.27	0.000808	0.0435
	regulation of phosphorylation (GO:0042325)	1402	301	238.13	+	1.26	0.000177	0.0127
	regulation of cell differentiation (GO:0045595)	1576	338	267.68	+	1.26	7.47e-05	0.00627
	regulation of transcription by RNA polymerase II (GO:0006357)	2586	554	439.22	+	1.26	2.06e-07	4.63e-05
	positive regulation of signal transduction (GO:0009967)	1552	332	263.6	+	1.26	0.000102	0.00813
	negative regulation of signal transduction (GO:0009968)	1277	273	216.89	+	1.26	0.000456	0.027
	nitrogen compound transport (GO:0071705)	1802	384	306.06	+	1.25	3.43e-05	0.0034
	regulation of transport (GO:0051049)	1758	374	298.59	+	1.25	4.9e-05	0.00452
	regulation of multicellular organismal development (GO:2000026)	1318	280	223.86	+	1.25	0.000548	0.0305
	multicellular organism development (GO:0007275)	4875	1031	828	+	1.25	3.97e-13	2.72e-10
	negative regulation of RNA metabolic process (GO:0051253)	1395	295	236.94	+	1.25	0.000509	0.0295
	regulation of biological quality (GO:0065008)	4007	846	680.58	+	1.24	2.57e-10	1.4e-07
	anion transport (GO:0006820)	2288	482	388.61	+	1.24	7.6e-06	0.000974
	organic substance transport (GO:0071702)	2171	457	368.74	+	1.24	1.59e-05	0.00185
	negative regulation of gene expression (GO:0010629)	2034	428	345.47	+	1.24	3.05e-05	0.00315
	regulation of cell population proliferation (GO:0042127)	1651	347	280.42	+	1.24	0.00023	0.0157
	positive regulation of cellular process (GO:0048522)	5657	1188	960.82	+	1.24	8.81e-15	9.93e-12
	anatomical structure development (GO:0048856)	5264	1105	894.07	+	1.24	1.99e-13	1.57e-10
	negative regulation of nucleobase-containing compound metabolic process (GO:0045934)	1515	318	257.32	+	1.24	0.000489	0.0285
	localization (GO:0051179)	5805	1212	985.96	+	1.23	1.89e-14	1.99e-11
	macromolecule localization (GO:0033036)	2553	531	433.62	+	1.22	8.01e-06	0.00102
	developmental process (GO:0032502)	5733	1192	973.73	+	1.22	1.13e-13	9.94e-11
	cellular response to organic substance (GO:0071310)	2331	482	395.91	+	1.22	4.07e-05	0.00393
	regulation of protein modification process (GO:0031399)	1636	338	277.87	+	1.22	0.000755	0.0409
	negative regulation of nitrogen compound metabolic process (GO:0051172)	2392	494	406.27	+	1.22	3.43e-05	0.00338
	cell differentiation (GO:0030154)	3512	725	596.5	+	1.22	2.09e-07	4.64e-05
	cellular protein localization (GO:0034613)	1643	339	279.06	+	1.21	0.000866	0.0465
	cellular localization (GO:0051641)	3006	620	510.56	+	1.21	2.81e-06	0.000411
	cellular macromolecule localization (GO:0070727)	1649	340	280.08	+	1.21	0.000883	0.0471
	cellular developmental process (GO:0048869)	3565	734	605.5	+	1.21	2.44e-07	5.21e-05
	establishment of localization in cell (GO:0051649)	2365	486	401.69	+	1.21	6.47e-05	0.00561
	protein localization (GO:0008104)	2161	444	367.04	+	1.21	0.000144	0.0106
	regulation of transcription, DNA-templated (GO:0006355)	3464	711	588.35	+	1.21	6.35e-07	0.000111
	regulation of nucleic acid-templated transcription (GO:1903506)	3465	711	588.52	+	1.21	6.39e-07	0.000111
	regulation of RNA metabolic process (GO:0051252)	3738	767	634.89	+	1.21	1.89e-07	4.31e-05
	regulation of RNA biosynthetic process (GO:2001141)	3470	712	589.37	+	1.21	6.46e-07	0.000111
	positive regulation of biological process (GO:0048518)	6245	1281	1060.69	+	1.21	2.03e-13	1.53e-10
	regulation of nucleobase-containing compound metabolic process (GO:0019219)	4007	821	680.58	+	1.21	6.85e-08	1.77e-05
	regulation of response to stimulus (GO:0048583)	4242	868	720.49	+	1.2	2.83e-08	8.58e-06
	transport (GO:0006810)	4502	921	764.65	+	1.2	8.27e-09	2.84e-06
	vesicle-mediated transport (GO:0016192)	1959	399	332.73	+	1.2	0.00063	0.0348
	animal organ development (GO:0048513)	3186	648	541.13	+	1.2	7.54e-06	0.000975
	cellular protein modification process (GO:0006464)	3020	614	512.94	+	1.2	1.39e-05	0.00166
	protein modification process (GO:0036211)	3020	614	512.94	+	1.2	1.39e-05	0.00165
	cellular response to chemical stimulus (GO:0070887)	2899	589	492.39	+	1.2	2.52e-05	0.00267
	regulation of cellular biosynthetic process (GO:0031326)	4113	834	698.58	+	1.19	2.41e-07	5.21e-05
	negative regulation of cellular process (GO:0048523)	4912	996	834.29	+	1.19	7.21e-09	2.64e-06
	regulation of cellular macromolecule biosynthetic process (GO:2000112)	3921	795	665.97	+	1.19	5.6e-07	0.000105
	regulation of macromolecule biosynthetic process (GO:0010556)	3952	801	671.24	+	1.19	5.36e-07	0.000102
	establishment of localization (GO:0051234)	4653	943	790.3	+	1.19	2.56e-08	8.07e-06
	negative regulation of macromolecule metabolic process (GO:0010605)	2862	579	486.1	+	1.19	4.52e-05	0.00426
	negative regulation of cellular metabolic process (GO:0031324)	2582	522	438.55	+	1.19	0.000132	0.00992
	regulation of biosynthetic process (GO:0009889)	4197	845	712.85	+	1.19	5.92e-07	0.000107
	negative regulation of metabolic process (GO:0009892)	3105	625	527.38	+	1.19	3.35e-05	0.00337
	macromolecule modification (GO:0043412)	3241	650	550.47	+	1.18	3.29e-05	0.00333
	regulation of cellular metabolic process (GO:0031323)	6110	1219	1037.77	+	1.17	1.15e-09	5.69e-07
	regulation of primary metabolic process (GO:0080090)	5895	1174	1001.25	+	1.17	4.42e-09	1.74e-06
	regulation of gene expression (GO:0010468)	4880	969	828.85	+	1.17	4.75e-07	9.13e-05
	regulation of nitrogen compound metabolic process (GO:0051171)	5692	1129	966.77	+	1.17	2.62e-08	8.12e-06
	negative regulation of biological process (GO:0048519)	5544	1098	941.63	+	1.17	6.46e-08	1.7e-05
	response to organic substance (GO:0010033)	2996	592	508.86	+	1.16	0.000321	0.0205
	cellular protein metabolic process (GO:0044267)	3644	720	618.92	+	1.16	5.38e-05	0.00485
	regulation of metabolic process (GO:0019222)	6854	1351	1164.13	+	1.16	1.05e-09	5.34e-07
	regulation of macromolecule metabolic process (GO:0060255)	6308	1236	1071.4	+	1.15	4.14e-08	1.21e-05
	signaling (GO:0023052)	5485	1074	931.61	+	1.15	7.32e-07	0.000123
	cell communication (GO:0007154)	5572	1088	946.39	+	1.15	1.01e-06	0.000165
	cellular component organization (GO:0016043)	5776	1127	981.04	+	1.15	5.81e-07	0.000106
	cellular component organization or biogenesis (GO:0071840)	6000	1167	1019.08	+	1.15	5.64e-07	0.000105
	cellular macromolecule metabolic process (GO:0044260)	4964	963	843.12	+	1.14	1.62e-05	0.00188
	protein metabolic process (GO:0019538)	4219	810	716.58	+	1.13	0.000377	0.0236
	multicellular organismal process (GO:0032501)	6908	1318	1173.3	+	1.12	2.29e-06	0.000343
	regulation of cellular process (GO:0050794)	11308	2154	1920.63	+	1.12	1.67e-13	1.39e-10
	regulation of biological process (GO:0050789)	11860	2251	2014.39	+	1.12	4.56e-14	4.5e-11
	biological regulation (GO:0065007)	12576	2385	2136	+	1.12	5.74e-16	7.54e-13
	nitrogen compound metabolic process (GO:0006807)	6898	1301	1171.6	+	1.11	2.17e-05	0.00245
	signal transduction (GO:0007165)	5138	969	872.67	+	1.11	0.00061	0.0339
	cellular metabolic process (GO:0044237)	7571	1418	1285.91	+	1.1	2.27e-05	0.00252
	macromolecule metabolic process (GO:0043170)	6194	1155	1052.03	+	1.1	0.000509	0.0293
	primary metabolic process (GO:0044238)	7365	1373	1250.92	+	1.1	8.22e-05	0.00686
	cellular response to stimulus (GO:0051716)	6770	1257	1149.86	+	1.09	0.000414	0.0254
	cellular process (GO:0009987)	15487	2860	2630.42	+	1.09	6.7e-18	1.17e-14
	metabolic process (GO:0008152)	8334	1536	1415.51	+	1.09	0.000138	0.0103
	organic substance metabolic process (GO:0071704)	7879	1449	1338.22	+	1.08	0.000416	0.0254
	biological_process (GO:0008150)	17849	3210	3031.6	+	1.06	1.43e-18	2.82e-15
	immune response (GO:0006955)	1972	270	334.94	-	0.81	0.000419	0.0255
	G protein-coupled receptor signaling pathway (GO:0007186)	1329	164	225.73	-	0.73	4.1e-05	0.00394
	response to bacterium (GO:0009617)	718	79	121.95	-	0.65	9.89e-05	0.00796
	Unclassified (UNCLASSIFIED)	2746	288	466.4	-	0.62	1.43e-18	3.22e-15
	sensory perception (GO:0007600)	973	94	165.26	-	0.57	1.12e-08	3.75e-06
	phagocytosis (GO:0006909)	326	30	55.37	-	0.54	0.000615	0.034
	epidermal cell differentiation (GO:0009913)	316	29	53.67	-	0.54	0.000679	0.0372
	adaptive immune response (GO:0002250)	649	57	110.23	-	0.52	1.67e-07	3.92e-05
	adaptive immune response based on somatic recombination of immune receptors built from immunoglobulin superfamily domains (GO:0002460)	266	22	45.18	-	0.49	0.000516	0.0294
	cell recognition (GO:0008037)	240	18	40.76	-	0.44	0.000245	0.0167
	lymphocyte mediated immunity (GO:0002449)	254	18	43.14	-	0.42	6.21e-05	0.00541
	humoral immune response (GO:0006959)	386	24	65.56	-	0.37	3.78e-08	1.13e-05
	immunoglobulin mediated immune response (GO:0016064)	201	12	34.14	-	0.35	5.46e-05	0.0049
	B cell mediated immunity (GO:0019724)	204	12	34.65	-	0.35	4.02e-05	0.00391
	defense response to bacterium (GO:0042742)	345	20	58.6	-	0.34	5.07e-08	1.46e-05
	regulation of humoral immune response (GO:0002920)	140	8	23.78	-	0.34	0.000633	0.0348
	production of molecular mediator of immune response (GO:0002440)	159	9	27.01	-	0.33	0.00025	0.0169
	immunoglobulin production (GO:0002377)	146	8	24.8	-	0.32	0.000336	0.0213
	detection of stimulus (GO:0051606)	718	39	121.95	-	0.32	1.15e-16	1.81e-13
	phagocytosis, engulfment (GO:0006911)	131	6	22.25	-	0.27	0.000218	0.0151
	antimicrobial humoral response (GO:0019730)	156	7	26.5	-	0.26	4.51e-05	0.00429
	complement activation (GO:0006956)	177	7	30.06	-	0.23	4.21e-06	0.000598
	humoral immune response mediated by circulating immunoglobulin (GO:0002455)	167	5	28.36	-	0.18	6.17e-07	0.000109
	sensory perception of chemical stimulus (GO:0007606)	542	16	92.06	-	0.17	1.79e-20	4.7e-17
	detection of stimulus involved in sensory perception (GO:0050906)	554	16	94.1	-	0.17	4.07e-21	1.28e-17
	complement activation, classical pathway (GO:0006958)	161	4	27.35	-	0.15	3.14e-07	6.35e-05
	phagocytosis, recognition (GO:0006910)	106	2	18	-	0.11	1.37e-05	0.00165
	sensory perception of smell (GO:0007608)	468	8	79.49	-	0.1	1.63e-22	6.41e-19
	detection of chemical stimulus (GO:0009593)	522	8	88.66	-	0.09	7.92e-26	4.17e-22
	detection of chemical stimulus involved in sensory perception (GO:0050907)	486	4	82.55	-	0.05	8.29e-28	6.54e-24
	detection of chemical stimulus involved in sensory perception of smell (GO:0050911)	441	0	74.9	-	< 0.01	9.96e-31	1.57e-26
miR-4706	regulation of postsynaptic neurotransmitter receptor activity (GO:0098962)	19	8	1.45	+	5.53	0.000404	0.0312
	synaptic vesicle exocytosis (GO:0016079)	57	16	4.34	+	3.69	4.04e-05	0.00465
	membrane depolarization (GO:0051899)	52	13	3.96	+	3.29	0.000539	0.0392
	regulation of axon extension (GO:0030516)	96	23	7.3	+	3.15	8.72e-06	0.00123
	regulation of extent of cell growth (GO:0061387)	109	26	8.29	+	3.14	2.49e-06	0.000436
	vesicle fusion (GO:0006906)	81	18	6.16	+	2.92	0.000181	0.0163
	negative regulation of axonogenesis (GO:0050771)	68	15	5.17	+	2.9	0.00065	0.045
	regulation of BMP signaling pathway (GO:0030510)	102	22	7.76	+	2.83	5.4e-05	0.00567
	regulation of synapse assembly (GO:0051963)	98	21	7.46	+	2.82	8.56e-05	0.00849
	cardiac conduction (GO:0061337)	95	20	7.23	+	2.77	0.000154	0.0142
	organelle membrane fusion (GO:0090174)	87	18	6.62	+	2.72	0.000386	0.0303
	endothelial cell differentiation (GO:0045446)	83	17	6.32	+	2.69	0.000612	0.0429
	positive regulation of cell junction assembly (GO:1901890)	97	19	7.38	+	2.57	0.000686	0.0466
	synaptic vesicle cycle (GO:0099504)	118	23	8.98	+	2.56	0.000172	0.0155
	negative regulation of developmental growth (GO:0048640)	103	20	7.84	+	2.55	0.000506	0.0378
	regulation of cell junction assembly (GO:1901888)	196	38	14.91	+	2.55	1.88e-06	0.000371
	regulation of cell size (GO:0008361)	181	35	13.77	+	2.54	5.61e-06	0.000876
	spinal cord development (GO:0021510)	104	20	7.91	+	2.53	0.000542	0.0392
	vesicle-mediated transport in synapse (GO:0099003)	127	24	9.66	+	2.48	0.000168	0.0153
	regulation of regulated secretory pathway (GO:1903305)	143	27	10.88	+	2.48	6.58e-05	0.00674
	organelle fusion (GO:0048284)	106	20	8.07	+	2.48	0.000629	0.0437
	anterior/posterior pattern specification (GO:0009952)	207	39	15.75	+	2.48	1.98e-06	0.00038
	negative regulation of neuron projection development (GO:0010977)	135	25	10.27	+	2.43	0.000157	0.0143
	neurotransmitter transport (GO:0006836)	142	26	10.8	+	2.41	0.000189	0.0168
	negative regulation of neurogenesis (GO:0050768)	137	25	10.42	+	2.4	0.000271	0.0226
	neural tube development (GO:0021915)	155	28	11.79	+	2.37	0.000111	0.0106
	regulation of nervous system process (GO:0031644)	144	26	10.96	+	2.37	0.00021	0.0183
	regulation of exocytosis (GO:0017157)	205	37	15.6	+	2.37	1.08e-05	0.00148
	morphogenesis of a branching epithelium (GO:0061138)	156	28	11.87	+	2.36	0.000119	0.0112
	multicellular organismal signaling (GO:0035637)	134	24	10.2	+	2.35	0.000426	0.0325
	regulation of axonogenesis (GO:0050770)	158	28	12.02	+	2.33	0.000137	0.0128
	regulation of synaptic plasticity (GO:0048167)	181	32	13.77	+	2.32	6.52e-05	0.00673
	negative regulation of nervous system development (GO:0051961)	142	25	10.8	+	2.31	0.000358	0.0285
	regionalization (GO:0003002)	318	55	24.2	+	2.27	2.04e-07	5.55e-05
	modulation of chemical synaptic transmission (GO:0050804)	422	72	32.11	+	2.24	4.22e-09	1.96e-06
	regulation of trans-synaptic signaling (GO:0099177)	423	72	32.18	+	2.24	4.52e-09	2.03e-06
	morphogenesis of a branching structure (GO:0001763)	165	28	12.55	+	2.23	0.00031	0.0252
	regulation of synapse structure or activity (GO:0050803)	219	37	16.66	+	2.22	3.58e-05	0.00418
	regulation of synapse organization (GO:0050807)	208	35	15.83	+	2.21	6.75e-05	0.00687
	regulation of neurotransmitter levels (GO:0001505)	224	37	17.04	+	2.17	4.74e-05	0.00512
	regulation of neuron differentiation (GO:0045664)	194	32	14.76	+	2.17	0.000193	0.017
	negative regulation of cell development (GO:0010721)	176	29	13.39	+	2.17	0.000312	0.0252
	import into cell (GO:0098657)	183	29	13.92	+	2.08	0.000623	0.0435
	regulation of transmembrane receptor protein serine/threonine kinase signaling pathway (GO:0090092)	251	39	19.1	+	2.04	0.000112	0.0106
	gliogenesis (GO:0042063)	222	34	16.89	+	2.01	0.000487	0.0366
	cell projection morphogenesis (GO:0048858)	503	77	38.27	+	2.01	9.87e-08	3.11e-05
	plasma membrane bounded cell projection morphogenesis (GO:0120039)	499	76	37.97	+	2	1.39e-07	3.99e-05
	skeletal system morphogenesis (GO:0048705)	224	34	17.04	+	1.99	0.000512	0.0381
	regulation of vesicle-mediated transport (GO:0060627)	524	79	39.87	+	1.98	1.12e-07	3.27e-05
	axon development (GO:0061564)	419	63	31.88	+	1.98	2.25e-06	0.000422
	neuron projection morphogenesis (GO:0048812)	495	74	37.66	+	1.96	3.26e-07	8.42e-05
	cell part morphogenesis (GO:0032990)	522	78	39.72	+	1.96	1.69e-07	4.68e-05
	axonogenesis (GO:0007409)	384	57	29.22	+	1.95	1.22e-05	0.00162
	cell morphogenesis involved in neuron differentiation (GO:0048667)	449	65	34.16	+	1.9	4.78e-06	0.000786
	pattern specification process (GO:0007389)	423	61	32.18	+	1.9	1.33e-05	0.00175
	axon guidance (GO:0007411)	278	40	21.15	+	1.89	0.000371	0.0294
	regulation of neuron projection development (GO:0010975)	438	63	33.33	+	1.89	8.38e-06	0.0012
	neuron projection guidance (GO:0097485)	279	40	21.23	+	1.88	0.000385	0.0304
	regulation of cellular component size (GO:0032535)	384	55	29.22	+	1.88	4.29e-05	0.0048
	epithelial tube morphogenesis (GO:0060562)	302	43	22.98	+	1.87	0.000279	0.0232
	gland development (GO:0048732)	409	58	31.12	+	1.86	3.29e-05	0.00388
	neuron development (GO:0048666)	833	117	63.38	+	1.85	2.89e-09	1.47e-06
	skeletal system development (GO:0001501)	471	66	35.84	+	1.84	1.13e-05	0.00153
	cellular component morphogenesis (GO:0032989)	604	84	45.96	+	1.83	1.04e-06	0.000233
	chordate embryonic development (GO:0043009)	601	83	45.73	+	1.82	1.43e-06	0.000298
	regulation of nervous system development (GO:0051960)	428	59	32.56	+	1.81	4.96e-05	0.00532
	neuron projection development (GO:0031175)	683	94	51.97	+	1.81	3.27e-07	8.31e-05
	positive regulation of secretion (GO:0051047)	313	43	23.82	+	1.81	0.000536	0.0392
	regulation of cytosolic calcium ion concentration (GO:0051480)	322	44	24.5	+	1.8	0.000608	0.043
	regulation of neurogenesis (GO:0050767)	352	48	26.78	+	1.79	0.000346	0.0277
	chemical synaptic transmission (GO:0007268)	419	57	31.88	+	1.79	9e-05	0.00882
	anterograde trans-synaptic signaling (GO:0098916)	419	57	31.88	+	1.79	9e-05	0.00876
	embryo development ending in birth or egg hatching (GO:0009792)	620	84	47.17	+	1.78	2.13e-06	0.000404
	trans-synaptic signaling (GO:0099537)	436	59	33.17	+	1.78	8.29e-05	0.00827
	synaptic signaling (GO:0099536)	466	63	35.46	+	1.78	4.73e-05	0.00515
	regulation of secretion by cell (GO:1903530)	579	78	44.05	+	1.77	6.3e-06	0.000964
	regulation of anatomical structure size (GO:0090066)	507	68	38.58	+	1.76	3.21e-05	0.00381
	regulation of system process (GO:0044057)	583	78	44.36	+	1.76	9.44e-06	0.00131
	embryonic organ development (GO:0048568)	427	57	32.49	+	1.75	0.000148	0.0137
	neuron differentiation (GO:0030182)	1028	137	78.22	+	1.75	3.18e-09	1.57e-06
	generation of neurons (GO:0048699)	1249	166	95.03	+	1.75	6.12e-11	5.37e-08
	regulation of cell growth (GO:0001558)	417	55	31.73	+	1.73	0.000255	0.0218
	cell morphogenesis involved in differentiation (GO:0000904)	554	73	42.15	+	1.73	2.47e-05	0.00302
	neurogenesis (GO:0022008)	1369	180	104.16	+	1.73	1.66e-11	1.64e-08
	blood vessel morphogenesis (GO:0048514)	405	53	30.82	+	1.72	0.000418	0.0322
	tube morphogenesis (GO:0035239)	644	84	49	+	1.71	8.85e-06	0.00124
	animal organ morphogenesis (GO:0009887)	945	123	71.9	+	1.71	6.05e-08	2.07e-05
	regulation of secretion (GO:0051046)	635	82	48.31	+	1.7	1.53e-05	0.00197
	embryonic morphogenesis (GO:0048598)	561	72	42.68	+	1.69	7.4e-05	0.00743
	positive regulation of GTPase activity (GO:0043547)	413	53	31.42	+	1.69	0.000661	0.0453
	embryo development (GO:0009790)	971	124	73.88	+	1.68	1.63e-07	4.6e-05
	blood vessel development (GO:0001568)	488	62	37.13	+	1.67	0.000268	0.0225
	negative regulation of cell differentiation (GO:0045596)	638	81	48.54	+	1.67	3.07e-05	0.0037
	regulation of cell projection organization (GO:0031344)	638	81	48.54	+	1.67	3.07e-05	0.00367
	cell morphogenesis (GO:0000902)	711	90	54.1	+	1.66	1.19e-05	0.00159
	regulation of plasma membrane bounded cell projection organization (GO:0120035)	621	78	47.25	+	1.65	6.34e-05	0.00658
	tube development (GO:0035295)	840	105	63.91	+	1.64	3.61e-06	0.000613
	nervous system development (GO:0007399)	2189	273	166.55	+	1.64	1.11e-14	8.72e-11
	tissue morphogenesis (GO:0048729)	532	66	40.48	+	1.63	0.000342	0.0275
	plasma membrane bounded cell projection organization (GO:0120036)	1167	144	88.79	+	1.62	8.42e-08	2.71e-05
	negative regulation of developmental process (GO:0051093)	870	107	66.2	+	1.62	5.28e-06	0.000841
	cell projection organization (GO:0030030)	1213	149	92.29	+	1.61	7.48e-08	2.51e-05
	head development (GO:0060322)	788	96	59.96	+	1.6	2.29e-05	0.00285
	sensory organ development (GO:0007423)	555	67	42.23	+	1.59	0.000602	0.0428
	regulation of transport (GO:0051049)	1758	212	133.76	+	1.58	3.02e-10	2.27e-07
	regulation of anatomical structure morphogenesis (GO:0022603)	955	115	72.66	+	1.58	5.58e-06	0.00088
	cell development (GO:0048468)	1615	194	122.88	+	1.58	2.45e-09	1.29e-06
	central nervous system development (GO:0007417)	991	119	75.4	+	1.58	4.49e-06	0.000754
	anatomical structure morphogenesis (GO:0009653)	2134	256	162.37	+	1.58	4.34e-12	5.7e-09
	brain development (GO:0007420)	745	89	56.68	+	1.57	0.000106	0.0102
	regulation of cellular component biogenesis (GO:0044087)	968	115	73.65	+	1.56	1.09e-05	0.00149
	negative regulation of cellular component organization (GO:0051129)	718	85	54.63	+	1.56	0.000188	0.0168
	hematopoietic or lymphoid organ development (GO:0048534)	619	73	47.1	+	1.55	0.000654	0.0451
	positive regulation of transcription by RNA polymerase II (GO:0045944)	1207	142	91.84	+	1.55	1.3e-06	0.00028
	negative regulation of transcription by RNA polymerase II (GO:0000122)	903	106	68.71	+	1.54	4.04e-05	0.00461
	metal ion homeostasis (GO:0055065)	622	73	47.33	+	1.54	0.00068	0.0464
	anatomical structure formation involved in morphogenesis (GO:0048646)	869	101	66.12	+	1.53	8.7e-05	0.00858
	immune system development (GO:0002520)	656	76	49.91	+	1.52	0.000715	0.0484
	positive regulation of transport (GO:0051050)	936	107	71.22	+	1.5	9.17e-05	0.00887
	cell-cell signaling (GO:0007267)	1124	128	85.52	+	1.5	1.97e-05	0.00246
	positive regulation of hydrolase activity (GO:0051345)	776	88	59.04	+	1.49	0.00053	0.0389
	negative regulation of transcription, DNA-templated (GO:0045892)	1289	146	98.08	+	1.49	7.09e-06	0.00108
	negative regulation of nucleic acid-templated transcription (GO:1903507)	1291	146	98.23	+	1.49	7.24e-06	0.00109
	negative regulation of RNA biosynthetic process (GO:1902679)	1293	146	98.38	+	1.48	7.42e-06	0.0011
	regulation of ion transport (GO:0043269)	1338	151	101.8	+	1.48	6.2e-06	0.000959
	positive regulation of cell differentiation (GO:0045597)	827	93	62.92	+	1.48	0.000476	0.0359
	regulation of cell differentiation (GO:0045595)	1576	176	119.91	+	1.47	1.41e-06	0.000296
	negative regulation of cellular macromolecule biosynthetic process (GO:2000113)	1488	165	113.22	+	1.46	5.23e-06	0.000842
	negative regulation of biosynthetic process (GO:0009890)	1589	176	120.9	+	1.46	2.46e-06	0.000436
	negative regulation of macromolecule biosynthetic process (GO:0010558)	1499	166	114.05	+	1.46	4.52e-06	0.000751
	regulation of signaling (GO:0023051)	3459	383	263.18	+	1.46	1.71e-13	4.49e-10
	regulation of cell communication (GO:0010646)	3424	379	260.52	+	1.45	2.32e-13	5.22e-10
	positive regulation of nucleic acid-templated transcription (GO:1903508)	1623	179	123.49	+	1.45	2.43e-06	0.000445
	positive regulation of transcription, DNA-templated (GO:0045893)	1623	179	123.49	+	1.45	2.43e-06	0.00044
	positive regulation of RNA biosynthetic process (GO:1902680)	1624	179	123.56	+	1.45	2.45e-06	0.000439
	positive regulation of RNA metabolic process (GO:0051254)	1719	189	130.79	+	1.45	1.39e-06	0.000296
	regulation of developmental process (GO:0050793)	2441	268	185.73	+	1.44	4.68e-09	2.05e-06
	regulation of cellular component organization (GO:0051128)	2363	259	179.79	+	1.44	1.2e-08	4.84e-06
	positive regulation of cell population proliferation (GO:0008284)	932	102	70.91	+	1.44	0.000609	0.0429
	regulation of multicellular organismal development (GO:2000026)	1318	144	100.28	+	1.44	4.54e-05	0.00504
	negative regulation of cellular biosynthetic process (GO:0031327)	1557	170	118.47	+	1.44	8.09e-06	0.00117
	regulation of transcription by RNA polymerase II (GO:0006357)	2586	282	196.76	+	1.43	3.31e-09	1.58e-06
	negative regulation of RNA metabolic process (GO:0051253)	1395	152	106.14	+	1.43	2.93e-05	0.00356
	negative regulation of cell communication (GO:0010648)	1374	149	104.54	+	1.43	4.1e-05	0.00465
	positive regulation of nucleobase-containing compound metabolic process (GO:0045935)	1892	205	143.96	+	1.42	1.23e-06	0.000274
	negative regulation of signaling (GO:0023057)	1377	149	104.77	+	1.42	5.14e-05	0.00548
	regulation of signal transduction (GO:0009966)	3049	327	231.99	+	1.41	6.31e-10	3.98e-07
	regulation of biological quality (GO:0065008)	4007	428	304.88	+	1.4	4.82e-13	7.61e-10
	regulation of localization (GO:0032879)	2734	292	208.02	+	1.4	1.17e-08	4.85e-06
	system development (GO:0048731)	4275	456	325.27	+	1.4	5.97e-14	2.36e-10
	positive regulation of biosynthetic process (GO:0009891)	1991	212	151.49	+	1.4	2.61e-06	0.000452
	positive regulation of cellular biosynthetic process (GO:0031328)	1957	207	148.9	+	1.39	5.13e-06	0.000833
	negative regulation of nucleobase-containing compound metabolic process (GO:0045934)	1515	160	115.27	+	1.39	7.12e-05	0.0072
	positive regulation of macromolecule biosynthetic process (GO:0010557)	1854	195	141.06	+	1.38	1.34e-05	0.00175
	negative regulation of signal transduction (GO:0009968)	1277	134	97.16	+	1.38	0.000389	0.0304
	positive regulation of developmental process (GO:0051094)	1259	132	95.79	+	1.38	0.000527	0.0388
	positive regulation of catalytic activity (GO:0043085)	1415	148	107.66	+	1.37	0.000222	0.0192
	positive regulation of cell communication (GO:0010647)	1715	179	130.49	+	1.37	5.32e-05	0.00563
	cellular developmental process (GO:0048869)	3565	372	271.25	+	1.37	6.06e-10	3.98e-07
	cell differentiation (GO:0030154)	3512	366	267.22	+	1.37	9.38e-10	5.48e-07
	positive regulation of signaling (GO:0023056)	1721	179	130.94	+	1.37	5.53e-05	0.00577
	regulation of multicellular organismal process (GO:0051239)	2647	274	201.4	+	1.36	4.51e-07	0.000111
	multicellular organism development (GO:0007275)	4875	503	370.92	+	1.36	2.98e-13	5.23e-10
	animal organ development (GO:0048513)	3186	328	242.41	+	1.35	3.74e-08	1.37e-05
	regulation of phosphate metabolic process (GO:0019220)	1613	165	122.73	+	1.34	0.000242	0.0209
	regulation of phosphorus metabolic process (GO:0051174)	1613	165	122.73	+	1.34	0.000242	0.0208
	regulation of protein modification process (GO:0031399)	1636	167	124.48	+	1.34	0.000262	0.0221
	anatomical structure development (GO:0048856)	5264	536	400.52	+	1.34	2.96e-13	5.84e-10
	negative regulation of nitrogen compound metabolic process (GO:0051172)	2392	242	182	+	1.33	1.41e-05	0.00183
	positive regulation of signal transduction (GO:0009967)	1552	157	118.09	+	1.33	0.000576	0.0411
	protein localization (GO:0008104)	2161	218	164.42	+	1.33	4.68e-05	0.00512
	regulation of transcription, DNA-templated (GO:0006355)	3464	349	263.56	+	1.32	1.02e-07	3.14e-05
	positive regulation of molecular function (GO:0044093)	1767	178	134.44	+	1.32	0.000296	0.0243
	regulation of nucleic acid-templated transcription (GO:1903506)	3465	349	263.64	+	1.32	1.02e-07	3.09e-05
	negative regulation of cellular metabolic process (GO:0031324)	2582	260	196.46	+	1.32	7.6e-06	0.00111
	regulation of RNA biosynthetic process (GO:2001141)	3470	349	264.02	+	1.32	1.05e-07	3.12e-05
	regulation of cell population proliferation (GO:0042127)	1651	166	125.62	+	1.32	0.000569	0.0408
	positive regulation of cellular metabolic process (GO:0031325)	3239	325	246.44	+	1.32	4.66e-07	0.000113
	regulation of RNA metabolic process (GO:0051252)	3738	373	284.41	+	1.31	7.81e-08	2.56e-05
	regulation of intracellular signal transduction (GO:1902531)	1776	177	135.13	+	1.31	0.000515	0.0381
	developmental process (GO:0032502)	5733	571	436.2	+	1.31	1.19e-12	1.71e-09
	macromolecule localization (GO:0033036)	2553	254	194.25	+	1.31	2.4e-05	0.00296
	positive regulation of nitrogen compound metabolic process (GO:0051173)	3059	304	232.75	+	1.31	2.82e-06	0.000483
	negative regulation of gene expression (GO:0010629)	2034	201	154.76	+	1.3	0.000297	0.0243
	negative regulation of cellular process (GO:0048523)	4912	485	373.74	+	1.3	7.74e-10	4.7e-07
	vesicle-mediated transport (GO:0016192)	1959	193	149.05	+	1.29	0.000463	0.0351
	negative regulation of macromolecule metabolic process (GO:0010605)	2862	281	217.76	+	1.29	1.8e-05	0.00227
	positive regulation of gene expression (GO:0010628)	2381	233	181.16	+	1.29	0.000154	0.0141
	positive regulation of metabolic process (GO:0009893)	3720	364	283.04	+	1.29	7.7e-07	0.000176
	regulation of response to stimulus (GO:0048583)	4242	412	322.76	+	1.28	2.12e-07	5.66e-05
	regulation of nucleobase-containing compound metabolic process (GO:0019219)	4007	389	304.88	+	1.28	5.65e-07	0.000135
	cellular localization (GO:0051641)	3006	290	228.72	+	1.27	4.28e-05	0.00482
	regulation of cellular protein metabolic process (GO:0032268)	2447	236	186.18	+	1.27	0.000295	0.0244
	regulation of macromolecule biosynthetic process (GO:0010556)	3952	381	300.69	+	1.27	1.6e-06	0.000328
	regulation of cellular macromolecule biosynthetic process (GO:2000112)	3921	378	298.33	+	1.27	1.76e-06	0.000351
	positive regulation of cellular process (GO:0048522)	5657	543	430.42	+	1.26	2.05e-09	1.11e-06
	negative regulation of metabolic process (GO:0009892)	3105	298	236.25	+	1.26	4.61e-05	0.00509
	regulation of molecular function (GO:0065009)	3180	305	241.95	+	1.26	3.98e-05	0.00462
	positive regulation of macromolecule metabolic process (GO:0010604)	3432	329	261.13	+	1.26	1.72e-05	0.00219
	regulation of cellular biosynthetic process (GO:0031326)	4113	394	312.94	+	1.26	1.65e-06	0.000334
	regulation of biosynthetic process (GO:0009889)	4197	400	319.33	+	1.25	2.3e-06	0.000427
	cellular component organization (GO:0016043)	5776	550	439.48	+	1.25	5.15e-09	2.2e-06
	regulation of protein metabolic process (GO:0051246)	2605	248	198.21	+	1.25	0.000423	0.0324
	ion transport (GO:0006811)	2882	274	219.28	+	1.25	0.000202	0.0177
	negative regulation of biological process (GO:0048519)	5544	527	421.82	+	1.25	1.89e-08	7.11e-06
	localization (GO:0051179)	5805	549	441.68	+	1.24	1.51e-08	5.97e-06
	positive regulation of biological process (GO:0048518)	6245	584	475.16	+	1.23	1.56e-08	6e-06
	cellular component organization or biogenesis (GO:0071840)	6000	560	456.52	+	1.23	5.57e-08	1.95e-05
	regulation of nitrogen compound metabolic process (GO:0051171)	5692	527	433.08	+	1.22	5.92e-07	0.000139
	regulation of gene expression (GO:0010468)	4880	451	371.3	+	1.21	8.58e-06	0.00122
	regulation of cellular metabolic process (GO:0031323)	6110	564	464.89	+	1.21	2.26e-07	5.94e-05
	regulation of primary metabolic process (GO:0080090)	5895	543	448.53	+	1.21	6.67e-07	0.000155
	multicellular organismal process (GO:0032501)	6908	634	525.61	+	1.21	4.17e-08	1.49e-05
	organelle organization (GO:0006996)	3574	326	271.93	+	1.2	0.000738	0.0497
	transport (GO:0006810)	4502	409	342.54	+	1.19	0.000133	0.0125
	regulation of macromolecule metabolic process (GO:0060255)	6308	572	479.95	+	1.19	1.9e-06	0.000371
	regulation of metabolic process (GO:0019222)	6854	621	521.5	+	1.19	4.41e-07	0.00011
	establishment of localization (GO:0051234)	4653	418	354.03	+	1.18	0.000261	0.0221
	biological regulation (GO:0065007)	12576	1102	956.86	+	1.15	1.62e-13	5.12e-10
	regulation of cellular process (GO:0050794)	11308	987	860.39	+	1.15	4.6e-10	3.3e-07
	regulation of biological process (GO:0050789)	11860	1032	902.39	+	1.14	1.19e-10	9.9e-08
	cellular process (GO:0009987)	15487	1283	1178.35	+	1.09	1.13e-09	6.35e-07
	biological_process (GO:0008150)	17849	1448	1358.07	+	1.07	4.95e-12	6e-09
	Unclassified (UNCLASSIFIED)	2746	119	208.93	-	0.57	4.95e-12	5.57e-09
	adaptive immune response (GO:0002250)	649	26	49.38	-	0.53	0.00056	0.0403
	detection of stimulus (GO:0051606)	718	22	54.63	-	0.4	1.23e-06	0.00027
	keratinization (GO:0031424)	226	4	17.2	-	0.23	0.000404	0.0314
	defense response to bacterium (GO:0042742)	345	6	26.25	-	0.23	7.48e-06	0.0011
	detection of stimulus involved in sensory perception (GO:0050906)	554	8	42.15	-	0.19	5.65e-10	3.87e-07
	sensory perception of chemical stimulus (GO:0007606)	542	7	41.24	-	0.17	2.03e-10	1.6e-07
	detection of chemical stimulus (GO:0009593)	522	5	39.72	-	0.13	2.16e-11	2e-08
	sensory perception of smell (GO:0007608)	468	3	35.61	-	0.08	9.84e-12	1.03e-08
	detection of chemical stimulus involved in sensory perception (GO:0050907)	486	1	36.98	-	0.03	1.44e-14	7.55e-11
	detection of chemical stimulus involved in sensory perception of smell (GO:0050911)	441	0	33.55	-	< 0.01	1.1e-14	1.73e-10
miR-4435	protein localization to plasma membrane (GO:0072659)	195	82	51.39	+	1.6	0.000589	0.0489
	protein localization to cell periphery (GO:1990778)	234	98	61.67	+	1.59	0.000174	0.0189
	regulation of cell morphogenesis (GO:0022604)	308	124	81.18	+	1.53	9.82e-05	0.0119
	phospholipid biosynthetic process (GO:0008654)	256	103	67.47	+	1.53	0.000394	0.0359
	actin filament-based process (GO:0030029)	597	228	157.34	+	1.45	2.42e-06	0.000523
	activation of protein kinase activity (GO:0032147)	328	125	86.45	+	1.45	0.000561	0.0473
	actin cytoskeleton organization (GO:0030036)	523	196	137.84	+	1.42	3.29e-05	0.00481
	positive regulation of cellular catabolic process (GO:0031331)	390	146	102.79	+	1.42	0.00038	0.0356
	glycoprotein metabolic process (GO:0009100)	372	139	98.04	+	1.42	0.000521	0.0447
	regulation of neuron projection development (GO:0010975)	438	163	115.44	+	1.41	0.000203	0.0212
	positive regulation of catabolic process (GO:0009896)	460	170	121.24	+	1.4	0.000192	0.0208
	plasma membrane bounded cell projection morphogenesis (GO:0120039)	499	182	131.52	+	1.38	0.000226	0.0231
	cell morphogenesis involved in differentiation (GO:0000904)	554	202	146.01	+	1.38	9.09e-05	0.0114
	regulation of anatomical structure size (GO:0090066)	507	184	133.62	+	1.38	0.000251	0.0253
	cell projection morphogenesis (GO:0048858)	503	182	132.57	+	1.37	0.000286	0.0282
	neuron projection morphogenesis (GO:0048812)	495	179	130.46	+	1.37	0.000368	0.0348
	regulation of plasma membrane bounded cell projection organization (GO:0120035)	621	224	163.67	+	1.37	6.11e-05	0.00838
	regulation of cell projection organization (GO:0031344)	638	230	168.15	+	1.37	5.26e-05	0.00728
	cell morphogenesis (GO:0000902)	711	256	187.39	+	1.37	2.2e-05	0.00347
	protein localization to membrane (GO:0072657)	537	193	141.53	+	1.36	0.000255	0.0257
	cell part morphogenesis (GO:0032990)	522	187	137.58	+	1.36	0.00036	0.0342
	lipid biosynthetic process (GO:0008610)	598	214	157.61	+	1.36	0.000132	0.0151
	neuron development (GO:0048666)	833	298	219.54	+	1.36	5.8e-06	0.00108
	regulation of catabolic process (GO:0009894)	1021	364	269.09	+	1.35	6.67e-07	0.000175
	transmembrane receptor protein tyrosine kinase signaling pathway (GO:0007169)	519	185	136.79	+	1.35	0.00049	0.0427
	neuron projection development (GO:0031175)	683	243	180.01	+	1.35	6.31e-05	0.00858
	regulation of cellular catabolic process (GO:0031329)	855	302	225.34	+	1.34	1.22e-05	0.00211
	cellular component morphogenesis (GO:0032989)	604	211	159.19	+	1.33	0.000451	0.0399
	protein phosphorylation (GO:0006468)	685	239	180.54	+	1.32	0.000202	0.0213
	neuron differentiation (GO:0030182)	1028	355	270.94	+	1.31	9.59e-06	0.0017
	generation of neurons (GO:0048699)	1249	430	329.19	+	1.31	1.24e-06	0.000296
	regulation of MAPK cascade (GO:0043408)	696	239	183.44	+	1.3	0.000418	0.0376
	regulation of anatomical structure morphogenesis (GO:0022603)	955	327	251.7	+	1.3	4.22e-05	0.00595
	carbohydrate derivative metabolic process (GO:1901135)	1006	344	265.14	+	1.3	2.65e-05	0.00402
	cellular lipid metabolic process (GO:0044255)	975	333	256.97	+	1.3	4.29e-05	0.00599
	regulation of cell adhesion (GO:0030155)	726	247	191.34	+	1.29	0.000536	0.0457
	regulation of cell migration (GO:0030334)	885	300	233.25	+	1.29	0.000161	0.0176
	tube development (GO:0035295)	840	284	221.39	+	1.28	0.000269	0.0268
	intracellular protein transport (GO:0006886)	974	329	256.71	+	1.28	8.8e-05	0.0111
	circulatory system development (GO:0072359)	852	287	224.55	+	1.28	0.000295	0.0286
	neurogenesis (GO:0022008)	1369	459	360.81	+	1.27	5.56e-06	0.00104
	phosphorylation (GO:0016310)	1023	342	269.62	+	1.27	0.000125	0.0146
	regulation of kinase activity (GO:0043549)	910	303	239.84	+	1.26	0.000386	0.0358
	peptidyl-amino acid modification (GO:0018193)	880	293	231.93	+	1.26	0.000474	0.0418
	positive regulation of signal transduction (GO:0009967)	1552	516	409.04	+	1.26	2.78e-06	0.000585
	regulation of intracellular signal transduction (GO:1902531)	1776	590	468.08	+	1.26	5.16e-07	0.00014
	cellular macromolecule localization (GO:0070727)	1649	547	434.61	+	1.26	1.75e-06	0.000394
	cellular protein localization (GO:0034613)	1643	544	433.03	+	1.26	2.2e-06	0.000482
	regulation of cell motility (GO:2000145)	947	313	249.59	+	1.25	0.000489	0.0429
	phosphate-containing compound metabolic process (GO:0006796)	1907	630	502.61	+	1.25	3.46e-07	0.000103
	regulation of locomotion (GO:0040012)	990	327	260.92	+	1.25	0.00038	0.0354
	cell projection organization (GO:0030030)	1213	400	319.7	+	1.25	8.59e-05	0.0109
	positive regulation of intracellular signal transduction (GO:1902533)	1019	336	268.57	+	1.25	0.00035	0.0335
	phosphorus metabolic process (GO:0006793)	1934	637	509.72	+	1.25	4.61e-07	0.000128
	protein transport (GO:0015031)	1464	482	385.85	+	1.25	1.52e-05	0.0025
	positive regulation of cell communication (GO:0010647)	1715	564	452	+	1.25	2.61e-06	0.000556
	intracellular signal transduction (GO:0035556)	1676	551	441.73	+	1.25	3.96e-06	0.000762
	nitrogen compound transport (GO:0071705)	1802	592	474.93	+	1.25	1.53e-06	0.000349
	cytoskeleton organization (GO:0007010)	1203	395	317.06	+	1.25	0.000119	0.0141
	positive regulation of signaling (GO:0023056)	1721	564	453.59	+	1.24	3.95e-06	0.000769
	plasma membrane bounded cell projection organization (GO:0120036)	1167	382	307.57	+	1.24	0.000206	0.0212
	establishment of protein localization (GO:0045184)	1559	510	410.89	+	1.24	1.39e-05	0.00235
	peptide transport (GO:0015833)	1493	488	393.49	+	1.24	2.32e-05	0.00363
	intracellular transport (GO:0046907)	1500	490	395.34	+	1.24	2.41e-05	0.00372
	nervous system development (GO:0007399)	2189	715	576.93	+	1.24	2.1e-07	6.91e-05
	lipid metabolic process (GO:0006629)	1222	398	322.07	+	1.24	0.000193	0.0207
	regulation of signal transduction (GO:0009966)	3049	993	803.59	+	1.24	5.04e-10	3.31e-07
	positive regulation of catalytic activity (GO:0043085)	1415	460	372.94	+	1.23	6.71e-05	0.00897
	amide transport (GO:0042886)	1527	496	402.45	+	1.23	3.55e-05	0.00509
	regulation of cell communication (GO:0010646)	3424	1111	902.43	+	1.23	6.11e-11	5.35e-08
	cell development (GO:0048468)	1615	524	425.65	+	1.23	2.11e-05	0.00337
	regulation of signaling (GO:0023051)	3459	1122	911.65	+	1.23	5.52e-11	5.8e-08
	establishment of localization in cell (GO:0051649)	2365	766	623.32	+	1.23	1.89e-07	6.63e-05
	anatomical structure morphogenesis (GO:0009653)	2134	691	562.44	+	1.23	9.19e-07	0.00023
	anion transport (GO:0006820)	2288	740	603.02	+	1.23	3.95e-07	0.000113
	positive regulation of cellular component organization (GO:0051130)	1135	367	299.14	+	1.23	0.000587	0.0489
	organic substance transport (GO:0071702)	2171	701	572.19	+	1.23	1.1e-06	0.00027
	protein localization (GO:0008104)	2161	697	569.55	+	1.22	1.33e-06	0.000314
	cellular localization (GO:0051641)	3006	964	792.26	+	1.22	1.43e-08	6.27e-06
	transmembrane transport (GO:0055085)	1292	414	340.52	+	1.22	0.000437	0.039
	ion transport (GO:0006811)	2882	922	759.58	+	1.21	4.57e-08	1.9e-05
	macromolecule localization (GO:0033036)	2553	816	672.87	+	1.21	3.96e-07	0.000112
	regulation of phosphorylation (GO:0042325)	1402	448	369.51	+	1.21	0.00029	0.0284
	negative regulation of signal transduction (GO:0009968)	1277	408	336.56	+	1.21	0.000574	0.0482
	regulation of phosphate metabolic process (GO:0019220)	1613	515	425.12	+	1.21	9.63e-05	0.0119
	regulation of phosphorus metabolic process (GO:0051174)	1613	515	425.12	+	1.21	9.63e-05	0.0118
	negative regulation of signaling (GO:0023057)	1377	439	362.92	+	1.21	0.000407	0.0369
	regulation of cellular component organization (GO:0051128)	2363	753	622.79	+	1.21	1.82e-06	0.000404
	regulation of localization (GO:0032879)	2734	870	720.57	+	1.21	2.62e-07	8.1e-05
	positive regulation of molecular function (GO:0044093)	1767	561	465.71	+	1.2	7.53e-05	0.00974
	negative regulation of cell communication (GO:0010648)	1374	436	362.13	+	1.2	0.000559	0.0474
	vesicle-mediated transport (GO:0016192)	1959	621	516.31	+	1.2	3.14e-05	0.00462
	cellular protein modification process (GO:0006464)	3020	953	795.95	+	1.2	2e-07	6.85e-05
	protein modification process (GO:0036211)	3020	953	795.95	+	1.2	2e-07	6.7e-05
	macromolecule modification (GO:0043412)	3241	1019	854.2	+	1.19	1.14e-07	4.1e-05
	transport (GO:0006810)	4502	1414	1186.54	+	1.19	1e-10	8.34e-08
	regulation of catalytic activity (GO:0050790)	2518	790	663.64	+	1.19	6.35e-06	0.00115
	establishment of localization (GO:0051234)	4653	1459	1226.34	+	1.19	5.59e-11	5.51e-08
	regulation of biological quality (GO:0065008)	4007	1253	1056.08	+	1.19	4.81e-09	2.44e-06
	regulation of developmental process (GO:0050793)	2441	763	643.35	+	1.19	1.4e-05	0.00236
	regulation of transport (GO:0051049)	1758	548	463.34	+	1.18	0.000392	0.036
	cellular response to stress (GO:0033554)	1755	547	462.55	+	1.18	0.000389	0.0359
	regulation of transcription by RNA polymerase II (GO:0006357)	2586	803	681.56	+	1.18	1.82e-05	0.00295
	cellular protein metabolic process (GO:0044267)	3644	1126	960.41	+	1.17	3.24e-07	9.83e-05
	localization (GO:0051179)	5805	1788	1529.96	+	1.17	1.17e-11	1.54e-08
	regulation of molecular function (GO:0065009)	3180	977	838.12	+	1.17	6.17e-06	0.00113
	regulation of response to stimulus (GO:0048583)	4242	1290	1118.02	+	1.15	5.22e-07	0.00014
	cellular component biogenesis (GO:0044085)	2701	821	711.87	+	1.15	0.000137	0.0155
	cellular biosynthetic process (GO:0044249)	2709	823	713.98	+	1.15	0.000152	0.0167
	organic substance biosynthetic process (GO:1901576)	2804	851	739.02	+	1.15	0.000121	0.0143
	biosynthetic process (GO:0009058)	2862	868	754.31	+	1.15	0.000106	0.0128
	regulation of cellular metabolic process (GO:0031323)	6110	1851	1610.35	+	1.15	3.84e-10	2.63e-07
	positive regulation of cellular metabolic process (GO:0031325)	3239	981	853.67	+	1.15	3.79e-05	0.00538
	cellular component assembly (GO:0022607)	2438	738	642.56	+	1.15	0.000513	0.0442
	positive regulation of cellular process (GO:0048522)	5657	1712	1490.95	+	1.15	4.16e-09	2.26e-06
	cellular macromolecule metabolic process (GO:0044260)	4964	1501	1308.31	+	1.15	9.62e-08	3.53e-05
	positive regulation of metabolic process (GO:0009893)	3720	1122	980.44	+	1.14	1.34e-05	0.0023
	protein metabolic process (GO:0019538)	4219	1269	1111.96	+	1.14	4.19e-06	0.000796
	response to organic substance (GO:0010033)	2996	901	789.62	+	1.14	0.000198	0.0211
	regulation of metabolic process (GO:0019222)	6854	2059	1806.43	+	1.14	1.72e-10	1.29e-07
	regulation of nucleobase-containing compound metabolic process (GO:0019219)	4007	1201	1056.08	+	1.14	1.49e-05	0.00248
	regulation of primary metabolic process (GO:0080090)	5895	1764	1553.68	+	1.14	3.27e-08	1.4e-05
	organelle organization (GO:0006996)	3574	1069	941.96	+	1.13	7.3e-05	0.0096
	system development (GO:0048731)	4275	1277	1126.72	+	1.13	1.11e-05	0.00194
	cellular metabolic process (GO:0044237)	7571	2261	1995.41	+	1.13	4.71e-11	5.31e-08
	cellular component organization or biogenesis (GO:0071840)	6000	1790	1581.35	+	1.13	4.62e-08	1.87e-05
	negative regulation of cellular process (GO:0048523)	4912	1463	1294.6	+	1.13	2.81e-06	0.000583
	regulation of biosynthetic process (GO:0009889)	4197	1250	1106.16	+	1.13	2.44e-05	0.00373
	regulation of nitrogen compound metabolic process (GO:0051171)	5692	1695	1500.18	+	1.13	2.23e-07	7.18e-05
	regulation of cellular biosynthetic process (GO:0031326)	4113	1224	1084.02	+	1.13	3.49e-05	0.00505
	organonitrogen compound metabolic process (GO:1901564)	5254	1563	1384.74	+	1.13	1.18e-06	0.000286
	cellular component organization (GO:0016043)	5776	1717	1522.32	+	1.13	2.51e-07	7.93e-05
	regulation of RNA metabolic process (GO:0051252)	3738	1111	985.18	+	1.13	0.000113	0.0135
	positive regulation of macromolecule metabolic process (GO:0010604)	3432	1020	904.53	+	1.13	0.000245	0.0249
	regulation of macromolecule biosynthetic process (GO:0010556)	3952	1174	1041.59	+	1.13	6.6e-05	0.0089
	primary metabolic process (GO:0044238)	7365	2185	1941.11	+	1.13	1.2e-09	7.3e-07
	regulation of cellular macromolecule biosynthetic process (GO:2000112)	3921	1163	1033.42	+	1.13	9.35e-05	0.0116
	nitrogen compound metabolic process (GO:0006807)	6898	2046	1818.03	+	1.13	8.79e-09	4.2e-06
	regulation of macromolecule metabolic process (GO:0060255)	6308	1871	1662.53	+	1.13	7e-08	2.76e-05
	positive regulation of biological process (GO:0048518)	6245	1852	1645.93	+	1.13	9.28e-08	3.48e-05
	multicellular organism development (GO:0007275)	4875	1437	1284.85	+	1.12	2.09e-05	0.00337
	macromolecule metabolic process (GO:0043170)	6194	1822	1632.49	+	1.12	8.42e-07	0.000214
	regulation of gene expression (GO:0010468)	4880	1435	1286.17	+	1.12	3.12e-05	0.00464
	organic substance metabolic process (GO:0071704)	7879	2309	2076.58	+	1.11	1.05e-08	4.73e-06
	metabolic process (GO:0008152)	8334	2436	2196.5	+	1.11	4.74e-09	2.49e-06
	anatomical structure development (GO:0048856)	5264	1533	1387.38	+	1.1	6.97e-05	0.00923
	negative regulation of biological process (GO:0048519)	5544	1608	1461.17	+	1.1	7.88e-05	0.0101
	developmental process (GO:0032502)	5733	1654	1510.98	+	1.09	0.00014	0.0158
	biological regulation (GO:0065007)	12576	3582	3314.52	+	1.08	2.3e-11	2.79e-08
	regulation of cellular process (GO:0050794)	11308	3217	2980.33	+	1.08	8.31e-09	4.09e-06
	regulation of biological process (GO:0050789)	11860	3360	3125.81	+	1.07	9.16e-09	4.25e-06
	cellular process (GO:0009987)	15487	4334	4081.74	+	1.06	4.51e-13	7.11e-10
	biological_process (GO:0008150)	17849	4957	4704.27	+	1.05	8.07e-22	1.82e-18
	nervous system process (GO:0050877)	1380	271	363.71	-	0.75	3.01e-06	0.000609
	G protein-coupled receptor signaling pathway (GO:0007186)	1329	238	350.27	-	0.68	4.09e-09	2.3e-06
	Unclassified (UNCLASSIFIED)	2746	471	723.73	-	0.65	8.07e-22	1.59e-18
	sensory perception (GO:0007600)	973	151	256.44	-	0.59	5.64e-11	5.23e-08
	adaptive immune response (GO:0002250)	649	100	171.05	-	0.58	8.41e-08	3.23e-05
	epidermal cell differentiation (GO:0009913)	316	48	83.28	-	0.58	0.0002	0.0211
	adaptive immune response based on somatic recombination of immune receptors built from immunoglobulin superfamily domains (GO:0002460)	266	40	70.11	-	0.57	0.0005	0.0433
	lymphocyte mediated immunity (GO:0002449)	254	35	66.94	-	0.52	0.00014	0.0157
	regulation of B cell activation (GO:0050864)	213	29	56.14	-	0.52	0.000435	0.039
	defense response to bacterium (GO:0042742)	345	46	90.93	-	0.51	3.01e-06	0.000617
	negative regulation of inflammatory response to antigenic stimulus (GO:0002862)	208	26	54.82	-	0.47	0.00013	0.0151
	detection of stimulus (GO:0051606)	718	84	189.24	-	0.44	3.28e-15	5.74e-12
	immunoglobulin production (GO:0002377)	146	16	38.48	-	0.42	0.000294	0.0286
	B cell receptor signaling pathway (GO:0050853)	129	14	34	-	0.41	0.000598	0.0494
	keratinocyte differentiation (GO:0030216)	268	29	70.63	-	0.41	3.94e-07	0.000115
	plasma membrane invagination (GO:0099024)	140	15	36.9	-	0.41	0.000315	0.0303
	membrane invagination (GO:0010324)	147	15	38.74	-	0.39	0.000131	0.0151
	antimicrobial humoral response (GO:0019730)	156	15	41.12	-	0.36	2.75e-05	0.00412
	immunoglobulin mediated immune response (GO:0016064)	201	19	52.98	-	0.36	1.53e-06	0.000354
	regulation of complement activation (GO:0030449)	117	11	30.84	-	0.36	0.000277	0.0274
	B cell mediated immunity (GO:0019724)	204	19	53.77	-	0.35	7.99e-07	0.000206
	humoral immune response (GO:0006959)	386	35	101.73	-	0.34	2.89e-12	4.15e-09
	cornification (GO:0070268)	113	10	29.78	-	0.34	0.000204	0.0212
	antimicrobial humoral immune response mediated by antimicrobial peptide (GO:0061844)	103	8	27.15	-	0.29	0.000144	0.016
	keratinization (GO:0031424)	226	16	59.56	-	0.27	1.3e-09	7.59e-07
	phagocytosis, engulfment (GO:0006911)	131	9	34.53	-	0.26	3.24e-06	0.000647
	detection of stimulus involved in sensory perception (GO:0050906)	554	33	146.01	-	0.23	1.57e-25	4.12e-22
	phagocytosis, recognition (GO:0006910)	106	6	27.94	-	0.21	6.56e-06	0.00118
	complement activation (GO:0006956)	177	9	46.65	-	0.19	9.47e-10	5.97e-07
	sensory perception of chemical stimulus (GO:0007606)	542	27	142.85	-	0.19	3.2e-28	1.01e-24
	peptide cross-linking (GO:0018149)	102	5	26.88	-	0.19	3.67e-06	0.000723
	opsonization (GO:0008228)	71	3	18.71	-	0.16	7.5e-05	0.00978
	humoral immune response mediated by circulating immunoglobulin (GO:0002455)	167	7	44.01	-	0.16	2.47e-10	1.77e-07
	complement activation, classical pathway (GO:0006958)	161	6	42.43	-	0.14	1.71e-10	1.35e-07
	detection of chemical stimulus (GO:0009593)	522	19	137.58	-	0.14	3.82e-32	2.01e-28
	sensory perception of smell (GO:0007608)	468	16	123.35	-	0.13	1.13e-29	4.44e-26
	detection of chemical stimulus involved in sensory perception (GO:0050907)	486	9	128.09	-	0.07	7.57e-38	5.97e-34
	detection of chemical stimulus involved in sensory perception of smell (GO:0050911)	441	5	116.23	-	0.04	5.59e-38	8.81e-34
99 shared targets of miR-1299, miR-199b-3p and miR-664a-5p	stem cell proliferation (GO:0072089)	55	4	0.26	+	15.13	0.000183	0.0454
	embryonic skeletal system morphogenesis (GO:0048704)	97	5	0.47	+	10.72	0.000131	0.0364
	embryonic skeletal system development (GO:0048706)	130	6	0.62	+	9.6	4.9e-05	0.0169
	negative regulation of translation (GO:0017148)	136	6	0.65	+	9.18	6.23e-05	0.0198
	lung development (GO:0030324)	171	7	0.82	+	8.52	2.37e-05	0.0104
	respiratory tube development (GO:0030323)	175	7	0.84	+	8.32	2.73e-05	0.0111
	negative regulation of cellular amide metabolic process (GO:0034249)	154	6	0.74	+	8.11	0.00012	0.0347
	respiratory system development (GO:0060541)	198	7	0.95	+	7.35	5.82e-05	0.0189
	skeletal system morphogenesis (GO:0048705)	228	7	1.1	+	6.39	0.000137	0.0374
	regulation of myeloid cell differentiation (GO:0045637)	234	7	1.12	+	6.22	0.00016	0.0402
	skeletal system development (GO:0001501)	488	11	2.35	+	4.69	2.67e-05	0.0112
	cell population proliferation (GO:0008283)	490	10	2.36	+	4.25	0.000141	0.0373
	negative regulation of cellular macromolecule biosynthetic process (GO:2000113)	1469	22	7.06	+	3.12	1.66e-06	0.00263
	negative regulation of macromolecule biosynthetic process (GO:0010558)	1520	22	7.31	+	3.01	2.88e-06	0.00351
	negative regulation of transcription, DNA-templated (GO:0045892)	1269	18	6.1	+	2.95	3.51e-05	0.0133
	negative regulation of cellular biosynthetic process (GO:0031327)	1582	22	7.6	+	2.89	5.45e-06	0.00432
	positive regulation of phosphorus metabolic process (GO:0010562)	1163	16	5.59	+	2.86	0.000143	0.0373
	positive regulation of phosphate metabolic process (GO:0045937)	1163	16	5.59	+	2.86	0.000143	0.0367
	negative regulation of nucleic acid-templated transcription (GO:1903507)	1309	18	6.29	+	2.86	5.23e-05	0.0177
	negative regulation of RNA biosynthetic process (GO:1902679)	1311	18	6.3	+	2.86	5.34e-05	0.0176
	negative regulation of biosynthetic process (GO:0009890)	1611	22	7.74	+	2.84	7.26e-06	0.00501
	regulation of multicellular organismal development (GO:2000026)	1331	18	6.4	+	2.81	6.47e-05	0.0197
	negative regulation of RNA metabolic process (GO:0051253)	1413	18	6.79	+	2.65	0.000137	0.0368
	positive regulation of RNA metabolic process (GO:0051254)	1721	21	8.27	+	2.54	6.36e-05	0.0198
	positive regulation of nucleobase-containing compound metabolic process (GO:0045935)	1896	23	9.11	+	2.52	2.87e-05	0.0114
	anatomical structure morphogenesis (GO:0009653)	2180	26	10.48	+	2.48	1e-05	0.00568
	negative regulation of gene expression (GO:0010629)	2018	24	9.7	+	2.47	2.54e-05	0.0109
	regulation of developmental process (GO:0050793)	2465	29	11.85	+	2.45	3.36e-06	0.00381
	regulation of multicellular organismal process (GO:0051239)	2696	30	12.96	+	2.31	7.41e-06	0.0047
	regulation of transcription by RNA polymerase II (GO:0006357)	2617	29	12.58	+	2.31	1.21e-05	0.00599
	negative regulation of nitrogen compound metabolic process (GO:0051172)	2447	27	11.76	+	2.3	2.94e-05	0.0114
	nervous system development (GO:0007399)	2202	24	10.58	+	2.27	0.000114	0.0334
	positive regulation of nitrogen compound metabolic process (GO:0051173)	3202	34	15.39	+	2.21	4.35e-06	0.00406
	regulation of RNA metabolic process (GO:0051252)	3779	39	18.17	+	2.15	1.33e-06	0.00234
	negative regulation of cellular metabolic process (GO:0031324)	2652	27	12.75	+	2.12	0.000122	0.0345
	positive regulation of cellular metabolic process (GO:0031325)	3385	34	16.27	+	2.09	1.52e-05	0.00732
	regulation of nucleic acid-templated transcription (GO:1903506)	3501	35	16.83	+	2.08	1.1e-05	0.0058
	regulation of RNA biosynthetic process (GO:2001141)	3506	35	16.85	+	2.08	1.12e-05	0.00574
	regulation of biosynthetic process (GO:0009889)	4231	42	20.34	+	2.07	1.07e-06	0.00212
	regulation of transcription, DNA-templated (GO:0006355)	3432	34	16.5	+	2.06	1.86e-05	0.00866
	regulation of cellular biosynthetic process (GO:0031326)	4150	41	19.95	+	2.06	1.76e-06	0.00254
	regulation of nucleobase-containing compound metabolic process (GO:0019219)	4050	40	19.47	+	2.05	2.72e-06	0.0036
	positive regulation of metabolic process (GO:0009893)	3852	38	18.52	+	2.05	6.47e-06	0.00489
	regulation of macromolecule biosynthetic process (GO:0010556)	3991	39	19.18	+	2.03	4.73e-06	0.00395
	regulation of cellular macromolecule biosynthetic process (GO:2000112)	3890	38	18.7	+	2.03	7.15e-06	0.00516
	positive regulation of macromolecule metabolic process (GO:0010604)	3566	34	17.14	+	1.98	4.57e-05	0.0161
	regulation of primary metabolic process (GO:0080090)	6057	57	29.12	+	1.96	6.62e-09	0.000105
	regulation of nitrogen compound metabolic process (GO:0051171)	5869	55	28.21	+	1.95	2.01e-08	0.000106
	system development (GO:0048731)	4313	40	20.73	+	1.93	1.07e-05	0.00585
	negative regulation of cellular process (GO:0048523)	4946	45	23.78	+	1.89	4.58e-06	0.00404
	regulation of gene expression (GO:0010468)	4864	44	23.38	+	1.88	7.3e-06	0.00482
	multicellular organism development (GO:0007275)	4899	44	23.55	+	1.87	7.86e-06	0.00479
	positive regulation of cellular process (GO:0048522)	5685	51	27.33	+	1.87	6.88e-07	0.00182
	regulation of cellular metabolic process (GO:0031323)	6275	56	30.16	+	1.86	1.28e-07	0.000507
	regulation of metabolic process (GO:0019222)	6989	62	33.6	+	1.85	7e-09	5.56e-05
	positive regulation of biological process (GO:0048518)	6275	55	30.16	+	1.82	2.66e-07	0.000844
	anatomical structure development (GO:0048856)	5294	46	25.45	+	1.81	8.77e-06	0.00515
	regulation of macromolecule metabolic process (GO:0060255)	6459	55	31.05	+	1.77	1.04e-06	0.00236
	negative regulation of biological process (GO:0048519)	5581	47	26.83	+	1.75	1.98e-05	0.00896
	developmental process (GO:0032502)	5757	47	27.67	+	1.7	4.19e-05	0.0151
	multicellular organismal process (GO:0032501)	6972	53	33.51	+	1.58	6.78e-05	0.0203
	regulation of cellular process (GO:0050794)	11345	77	54.54	+	1.41	3.66e-06	0.00387
	biological regulation (GO:0065007)	12575	82	60.45	+	1.36	3.85e-06	0.00382
	regulation of biological process (GO:0050789)	11904	77	57.22	+	1.35	3.77e-05	0.0139
144 shared targets of miR-1299 and miR-199b-3p	developmental growth (GO:0048589)	377	13	2.78	+	4.67	6.22e-06	0.0247
	growth (GO:0040007)	383	13	2.83	+	4.6	7.32e-06	0.0232
	embryo development (GO:0009790)	994	21	7.34	+	2.86	1.67e-05	0.0441
	negative regulation of macromolecule metabolic process (GO:0010605)	2902	42	21.42	+	1.96	1.82e-05	0.0412
	regulation of cellular metabolic process (GO:0031323)	6275	75	46.31	+	1.62	1.37e-06	0.0108
	regulation of macromolecule metabolic process (GO:0060255)	6459	77	47.67	+	1.62	1.02e-06	0.0162
	regulation of metabolic process (GO:0019222)	6989	80	51.58	+	1.55	2.71e-06	0.0144
miR-4426	canonical Wnt signaling pathway (GO:0060070)	84	38	17.49	+	2.17	0.000157	0.0181
	axon development (GO:0061564)	419	130	87.24	+	1.49	9.77e-05	0.0124
	positive regulation of locomotion (GO:0040017)	558	165	116.18	+	1.42	9.38e-05	0.012
	positive regulation of cell migration (GO:0030335)	518	153	107.85	+	1.42	0.000184	0.0206
	positive regulation of cell motility (GO:2000147)	543	159	113.06	+	1.41	0.000207	0.0227
	plasma membrane bounded cell projection morphogenesis (GO:0120039)	499	145	103.89	+	1.4	0.000476	0.0463
	heart development (GO:0007507)	508	147	105.77	+	1.39	0.000526	0.0497
	positive regulation of cellular component movement (GO:0051272)	556	160	115.76	+	1.38	0.000356	0.037
	neuron development (GO:0048666)	833	238	173.44	+	1.37	1.96e-05	0.00329
	neuron projection development (GO:0031175)	683	195	142.2	+	1.37	0.000128	0.0156
	tube development (GO:0035295)	840	236	174.89	+	1.35	5.1e-05	0.007
	brain development (GO:0007420)	745	209	155.11	+	1.35	0.000166	0.0189
	negative regulation of transcription by RNA polymerase II (GO:0000122)	903	253	188.01	+	1.35	3.25e-05	0.00479
	neuron differentiation (GO:0030182)	1028	288	214.04	+	1.35	7.86e-06	0.00149
	central nervous system development (GO:0007417)	991	277	206.33	+	1.34	1.55e-05	0.00266
	tube morphogenesis (GO:0035239)	644	180	134.08	+	1.34	0.000511	0.0488
	head development (GO:0060322)	788	220	164.07	+	1.34	0.000125	0.0154
	generation of neurons (GO:0048699)	1249	346	260.05	+	1.33	2.17e-06	0.000496
	regulation of cellular response to stress (GO:0080135)	686	190	142.83	+	1.33	0.000529	0.0497
	circulatory system development (GO:0072359)	852	235	177.39	+	1.32	0.000132	0.0158
	enzyme linked receptor protein signaling pathway (GO:0007167)	726	200	151.16	+	1.32	0.000531	0.0496
	positive regulation of cell population proliferation (GO:0008284)	932	252	194.05	+	1.3	0.000241	0.0258
	neurogenesis (GO:0022008)	1369	370	285.03	+	1.3	6.31e-06	0.00124
	negative regulation of transcription, DNA-templated (GO:0045892)	1289	346	268.38	+	1.29	2.24e-05	0.00353
	negative regulation of nucleic acid-templated transcription (GO:1903507)	1291	346	268.79	+	1.29	2.62e-05	0.00402
	regulation of locomotion (GO:0040012)	990	265	206.12	+	1.29	0.000265	0.028
	negative regulation of RNA biosynthetic process (GO:1902679)	1293	346	269.21	+	1.29	2.66e-05	0.00404
	negative regulation of RNA metabolic process (GO:0051253)	1395	373	290.45	+	1.28	1.36e-05	0.00246
	negative regulation of cellular macromolecule biosynthetic process (GO:2000113)	1488	397	309.81	+	1.28	7.57e-06	0.00146
	embryo development (GO:0009790)	971	258	202.17	+	1.28	0.000483	0.0467
	nervous system development (GO:0007399)	2189	580	455.76	+	1.27	7.86e-08	2.75e-05
	negative regulation of macromolecule biosynthetic process (GO:0010558)	1499	397	312.1	+	1.27	1.43e-05	0.00254
	positive regulation of signal transduction (GO:0009967)	1552	410	323.14	+	1.27	1.27e-05	0.00233
	positive regulation of cell communication (GO:0010647)	1715	453	357.07	+	1.27	3.87e-06	0.000849
	positive regulation of signaling (GO:0023056)	1721	454	358.32	+	1.27	4.03e-06	0.00087
	regulation of transcription by RNA polymerase II (GO:0006357)	2586	682	538.42	+	1.27	7.83e-09	3.53e-06
	negative regulation of nucleobase-containing compound metabolic process (GO:0045934)	1515	399	315.43	+	1.26	2.07e-05	0.00337
	cell cycle (GO:0007049)	1391	366	289.61	+	1.26	5.47e-05	0.00743
	negative regulation of cellular biosynthetic process (GO:0031327)	1557	409	324.18	+	1.26	1.98e-05	0.00328
	plasma membrane bounded cell projection organization (GO:0120036)	1167	305	242.98	+	1.26	0.000369	0.0378
	negative regulation of biosynthetic process (GO:0009890)	1589	415	330.84	+	1.25	2.68e-05	0.00403
	positive regulation of RNA metabolic process (GO:0051254)	1719	448	357.91	+	1.25	1.36e-05	0.00244
	positive regulation of macromolecule biosynthetic process (GO:0010557)	1854	483	386.01	+	1.25	6.14e-06	0.00123
	cytoskeleton organization (GO:0007010)	1203	312	250.47	+	1.25	0.000445	0.0441
	positive regulation of nucleic acid-templated transcription (GO:1903508)	1623	420	337.92	+	1.24	4.71e-05	0.00663
	positive regulation of transcription, DNA-templated (GO:0045893)	1623	420	337.92	+	1.24	4.71e-05	0.00657
	positive regulation of RNA biosynthetic process (GO:1902680)	1624	420	338.13	+	1.24	4.75e-05	0.00657
	regulation of RNA metabolic process (GO:0051252)	3738	966	778.27	+	1.24	5.97e-11	4.96e-08
	protein localization (GO:0008104)	2161	557	449.93	+	1.24	3.17e-06	0.000704
	positive regulation of nucleobase-containing compound metabolic process (GO:0045935)	1892	487	393.93	+	1.24	1.61e-05	0.00273
	regulation of transcription, DNA-templated (GO:0006355)	3464	891	721.23	+	1.24	1.05e-09	6.13e-07
	regulation of nucleic acid-templated transcription (GO:1903506)	3465	891	721.43	+	1.24	1.2e-09	6.77e-07
	negative regulation of signaling (GO:0023057)	1377	354	286.7	+	1.23	0.00032	0.0334
	regulation of cell differentiation (GO:0045595)	1576	405	328.13	+	1.23	0.000105	0.0132
	regulation of RNA biosynthetic process (GO:2001141)	3470	891	722.47	+	1.23	1.41e-09	7.68e-07
	anatomical structure morphogenesis (GO:0009653)	2134	547	444.31	+	1.23	6.87e-06	0.00134
	negative regulation of cell communication (GO:0010648)	1374	352	286.07	+	1.23	0.000405	0.0406
	positive regulation of molecular function (GO:0044093)	1767	452	367.9	+	1.23	6.1e-05	0.00816
	regulation of nucleobase-containing compound metabolic process (GO:0019219)	4007	1024	834.28	+	1.23	1.17e-10	9.24e-08
	regulation of cell communication (GO:0010646)	3424	875	712.9	+	1.23	5.08e-09	2.43e-06
	regulation of cellular macromolecule biosynthetic process (GO:2000112)	3921	1001	816.38	+	1.23	2.5e-10	1.71e-07
	positive regulation of biosynthetic process (GO:0009891)	1991	508	414.54	+	1.23	2.17e-05	0.00349
	intracellular signal transduction (GO:0035556)	1676	427	348.95	+	1.22	0.000126	0.0154
	negative regulation of gene expression (GO:0010629)	2034	518	423.49	+	1.22	2.27e-05	0.00355
	regulation of macromolecule biosynthetic process (GO:0010556)	3952	1006	822.83	+	1.22	3.68e-10	2.42e-07
	regulation of signal transduction (GO:0009966)	3049	776	634.82	+	1.22	9.63e-08	3.23e-05
	positive regulation of cellular biosynthetic process (GO:0031328)	1957	498	407.46	+	1.22	3.47e-05	0.00502
	regulation of signaling (GO:0023051)	3459	880	720.18	+	1.22	8.62e-09	3.78e-06
	phosphate-containing compound metabolic process (GO:0006796)	1907	484	397.05	+	1.22	5.85e-05	0.00789
	regulation of apoptotic process (GO:0042981)	1479	375	307.94	+	1.22	0.00049	0.0472
	regulation of developmental process (GO:0050793)	2441	618	508.23	+	1.22	5.28e-06	0.00108
	macromolecule localization (GO:0033036)	2553	646	531.55	+	1.22	3.05e-06	0.000687
	regulation of cellular biosynthetic process (GO:0031326)	4113	1040	856.35	+	1.21	5.71e-10	3.6e-07
	phosphorus metabolic process (GO:0006793)	1934	489	402.67	+	1.21	7.29e-05	0.00967
	regulation of intracellular signal transduction (GO:1902531)	1776	449	369.77	+	1.21	0.000147	0.0173
	cell development (GO:0048468)	1615	408	336.25	+	1.21	0.000363	0.0375
	regulation of biosynthetic process (GO:0009889)	4197	1058	873.84	+	1.21	6.66e-10	4.04e-07
	regulation of cell population proliferation (GO:0042127)	1651	416	343.75	+	1.21	0.00037	0.0374
	response to oxygen-containing compound (GO:1901700)	1584	399	329.8	+	1.21	0.000513	0.0488
	cellular protein localization (GO:0034613)	1643	413	342.08	+	1.21	0.000451	0.0445
	cellular macromolecule localization (GO:0070727)	1649	414	343.33	+	1.21	0.000461	0.0452
	positive regulation of cellular metabolic process (GO:0031325)	3239	811	674.38	+	1.2	4.39e-07	0.000121
	positive regulation of gene expression (GO:0010628)	2381	596	495.74	+	1.2	2.46e-05	0.00381
	nitrogen compound transport (GO:0071705)	1802	451	375.19	+	1.2	0.000318	0.0335
	regulation of cellular component organization (GO:0051128)	2363	591	491.99	+	1.2	2.91e-05	0.00433
	organelle organization (GO:0006996)	3574	893	744.13	+	1.2	1.18e-07	3.88e-05
	cellular protein modification process (GO:0006464)	3020	754	628.78	+	1.2	1.79e-06	0.000427
	protein modification process (GO:0036211)	3020	754	628.78	+	1.2	1.79e-06	0.000421
	regulation of biological quality (GO:0065008)	4007	997	834.28	+	1.2	2.81e-08	1.08e-05
	macromolecule modification (GO:0043412)	3241	804	674.8	+	1.19	1.75e-06	0.000425
	regulation of localization (GO:0032879)	2734	678	569.23	+	1.19	1.55e-05	0.00269
	negative regulation of nitrogen compound metabolic process (GO:0051172)	2392	592	498.03	+	1.19	7.65e-05	0.0101
	regulation of nitrogen compound metabolic process (GO:0051171)	5692	1408	1185.11	+	1.19	1.28e-11	1.35e-08
	regulation of cellular metabolic process (GO:0031323)	6110	1511	1272.14	+	1.19	1.04e-12	1.49e-09
	cellular protein metabolic process (GO:0044267)	3644	901	758.7	+	1.19	4.59e-07	0.000125
	positive regulation of nitrogen compound metabolic process (GO:0051173)	3059	756	636.9	+	1.19	6.13e-06	0.00124
	positive regulation of metabolic process (GO:0009893)	3720	919	774.53	+	1.19	3.61e-07	0.000102
	system development (GO:0048731)	4275	1056	890.08	+	1.19	2.91e-08	1.09e-05
	anion transport (GO:0006820)	2288	565	476.38	+	1.19	0.000147	0.0172
	positive regulation of macromolecule metabolic process (GO:0010604)	3432	847	714.56	+	1.19	1.53e-06	0.00039
	regulation of gene expression (GO:0010468)	4880	1204	1016.04	+	1.18	1.98e-09	1.04e-06
	regulation of primary metabolic process (GO:0080090)	5895	1454	1227.37	+	1.18	8.47e-12	1.03e-08
	cellular localization (GO:0051641)	3006	739	625.87	+	1.18	1.55e-05	0.00271
	organic substance transport (GO:0071702)	2171	533	452.01	+	1.18	0.000369	0.0375
	cellular macromolecule metabolic process (GO:0044260)	4964	1212	1033.53	+	1.17	1.38e-08	5.42e-06
	cellular component organization or biogenesis (GO:0071840)	6000	1463	1249.24	+	1.17	1.41e-10	1.06e-07
	regulation of multicellular organismal process (GO:0051239)	2647	644	551.12	+	1.17	0.000182	0.0205
	ion transport (GO:0006811)	2882	701	600.05	+	1.17	7.95e-05	0.0104
	negative regulation of cellular metabolic process (GO:0031324)	2582	628	537.59	+	1.17	0.000231	0.0251
	animal organ development (GO:0048513)	3186	774	663.34	+	1.17	3.27e-05	0.00477
	nucleobase-containing compound metabolic process (GO:0006139)	2720	660	566.32	+	1.17	0.000177	0.0201
	positive regulation of cellular process (GO:0048522)	5657	1372	1177.82	+	1.16	3e-09	1.48e-06
	regulation of metabolic process (GO:0019222)	6854	1662	1427.04	+	1.16	9.41e-12	1.06e-08
	regulation of macromolecule metabolic process (GO:0060255)	6308	1528	1313.36	+	1.16	1.96e-10	1.41e-07
	cellular component organization (GO:0016043)	5776	1399	1202.6	+	1.16	2.39e-09	1.22e-06
	protein metabolic process (GO:0019538)	4219	1021	878.42	+	1.16	1.6e-06	0.0004
	response to organic substance (GO:0010033)	2996	725	623.78	+	1.16	0.000102	0.0129
	multicellular organism development (GO:0007275)	4875	1179	1015	+	1.16	1.56e-07	4.83e-05
	heterocycle metabolic process (GO:0046483)	2904	700	604.63	+	1.16	0.000198	0.0219
	negative regulation of cellular process (GO:0048523)	4912	1184	1022.71	+	1.16	2.55e-07	7.44e-05
	cellular response to chemical stimulus (GO:0070887)	2899	698	603.59	+	1.16	0.000236	0.0255
	cellular aromatic compound metabolic process (GO:0006725)	2949	710	614	+	1.16	0.000198	0.022
	negative regulation of macromolecule metabolic process (GO:0010605)	2862	689	595.89	+	1.16	0.000264	0.0281
	organic cyclic compound metabolic process (GO:1901360)	3190	767	664.18	+	1.15	0.000115	0.0142
	regulation of response to stimulus (GO:0048583)	4242	1019	883.21	+	1.15	4.99e-06	0.00104
	macromolecule metabolic process (GO:0043170)	6194	1481	1289.63	+	1.15	1.14e-08	4.72e-06
	cellular nitrogen compound metabolic process (GO:0034641)	3407	814	709.36	+	1.15	0.000131	0.0157
	positive regulation of biological process (GO:0048518)	6245	1492	1300.25	+	1.15	1.22e-08	4.94e-06
	anatomical structure development (GO:0048856)	5264	1254	1096	+	1.14	7.59e-07	0.000196
	localization (GO:0051179)	5805	1379	1208.64	+	1.14	2.34e-07	6.98e-05
	nitrogen compound metabolic process (GO:0006807)	6898	1637	1436.2	+	1.14	5.32e-09	2.47e-06
	developmental process (GO:0032502)	5733	1359	1193.64	+	1.14	4.64e-07	0.000124
	negative regulation of biological process (GO:0048519)	5544	1310	1154.29	+	1.13	1.65e-06	0.000406
	establishment of localization (GO:0051234)	4653	1099	968.78	+	1.13	2.21e-05	0.00353
	organonitrogen compound metabolic process (GO:1901564)	5254	1240	1093.91	+	1.13	4.89e-06	0.00103
	cellular metabolic process (GO:0044237)	7571	1778	1576.33	+	1.13	8.63e-09	3.68e-06
	primary metabolic process (GO:0044238)	7365	1726	1533.44	+	1.13	3.26e-08	1.17e-05
	transport (GO:0006810)	4502	1052	937.34	+	1.12	0.00015	0.0174
	organic substance metabolic process (GO:0071704)	7879	1826	1640.45	+	1.11	1.52e-07	4.79e-05
	metabolic process (GO:0008152)	8334	1922	1735.19	+	1.11	1.49e-07	4.81e-05
	regulation of cellular process (GO:0050794)	11308	2593	2354.39	+	1.1	2.13e-11	2.1e-08
	regulation of biological process (GO:0050789)	11860	2703	2469.32	+	1.09	3.76e-11	3.29e-08
	biological regulation (GO:0065007)	12576	2860	2618.4	+	1.09	3.48e-12	4.58e-09
	cellular process (GO:0009987)	15487	3451	3224.48	+	1.07	6.07e-14	9.58e-11
	biological_process (GO:0008150)	17849	3925	3716.27	+	1.06	7.72e-20	1.52e-16
	nervous system process (GO:0050877)	1380	219	287.32	-	0.76	8.13e-05	0.0105
	G protein-coupled receptor signaling pathway (GO:0007186)	1329	191	276.71	-	0.69	2.95e-07	8.46e-05
	Unclassified (UNCLASSIFIED)	2746	363	571.73	-	0.63	7.72e-20	1.74e-16
	adaptive immune response (GO:0002250)	649	77	135.13	-	0.57	5.46e-07	0.000144
	sensory perception (GO:0007600)	973	110	202.58	-	0.54	2.8e-11	2.6e-08
	lymphocyte mediated immunity (GO:0002449)	254	27	52.88	-	0.51	0.000437	0.0437
	defense response to bacterium (GO:0042742)	345	35	71.83	-	0.49	1.04e-05	0.00194
	humoral immune response (GO:0006959)	386	33	80.37	-	0.41	3.25e-08	1.19e-05
	detection of stimulus (GO:0051606)	718	56	149.49	-	0.37	2.23e-16	3.92e-13
	production of molecular mediator of immune response (GO:0002440)	159	12	33.1	-	0.36	0.000146	0.0173
	B cell mediated immunity (GO:0019724)	204	15	42.47	-	0.35	8.79e-06	0.00165
	immunoglobulin mediated immune response (GO:0016064)	201	14	41.85	-	0.33	4.7e-06	0.001
	immunoglobulin production (GO:0002377)	146	9	30.4	-	0.3	3.95e-05	0.00566
	complement activation (GO:0006956)	177	10	36.85	-	0.27	2.11e-06	0.000489
	detection of stimulus involved in sensory perception (GO:0050906)	554	27	115.35	-	0.23	1.57e-20	4.12e-17
	humoral immune response mediated by circulating immunoglobulin (GO:0002455)	167	7	34.77	-	0.2	1.57e-07	4.77e-05
	peptide cross-linking (GO:0018149)	102	4	21.24	-	0.19	4.46e-05	0.00634
	phagocytosis, recognition (GO:0006910)	106	4	22.07	-	0.18	2.05e-05	0.00337
	complement activation, classical pathway (GO:0006958)	161	6	33.52	-	0.18	8.42e-08	2.89e-05
	detection of chemical stimulus (GO:0009593)	522	18	108.68	-	0.17	5e-24	1.58e-20
	sensory perception of chemical stimulus (GO:0007606)	542	18	112.85	-	0.16	1.45e-25	5.73e-22
	sensory perception of smell (GO:0007608)	468	10	97.44	-	0.1	1.22e-26	6.41e-23
	detection of chemical stimulus involved in sensory perception (GO:0050907)	486	8	101.19	-	0.08	6.34e-30	5e-26
	detection of chemical stimulus involved in sensory perception of smell (GO:0050911)	441	4	91.82	-	0.04	6.01e-31	9.47e-27
417 shared targets of miR-4426 and miR-203a-3p	internal protein amino acid acetylation (GO:0006475)	117	11	2.34	+	4.7	4.51e-05	0.0106
	protein acetylation (GO:0006473)	137	12	2.74	+	4.38	3.91e-05	0.00933
	internal peptidyl-lysine acetylation (GO:0018393)	115	10	2.3	+	4.35	0.00018	0.0343
	peptidyl-lysine acetylation (GO:0018394)	118	10	2.36	+	4.24	0.000219	0.0407
	regulation of transmembrane receptor protein serine/threonine kinase signaling pathway (GO:0090092)	251	18	5.02	+	3.58	6.75e-06	0.00209
	transmembrane receptor protein serine/threonine kinase signaling pathway (GO:0007178)	197	14	3.94	+	3.55	7.73e-05	0.0167
	regulation of cellular response to growth factor stimulus (GO:0090287)	292	19	5.84	+	3.25	1.38e-05	0.00368
	proteasomal protein catabolic process (GO:0010498)	345	19	6.9	+	2.75	0.000116	0.0231
	cell population proliferation (GO:0008283)	477	23	9.54	+	2.41	0.000197	0.0371
	negative regulation of transcription, DNA-templated (GO:0045892)	1289	60	25.79	+	2.33	2.65e-09	2.98e-06
	negative regulation of nucleic acid-templated transcription (GO:1903507)	1291	60	25.83	+	2.32	2.76e-09	2.9e-06
	negative regulation of RNA biosynthetic process (GO:1902679)	1293	60	25.87	+	2.32	2.87e-09	2.83e-06
	negative regulation of cellular macromolecule biosynthetic process (GO:2000113)	1488	69	29.77	+	2.32	2.12e-10	5.58e-07
	negative regulation of macromolecule biosynthetic process (GO:0010558)	1499	69	29.99	+	2.3	2.42e-10	5.46e-07
	negative regulation of cellular biosynthetic process (GO:0031327)	1557	71	31.15	+	2.28	1.56e-10	6.15e-07
	negative regulation of transcription by RNA polymerase II (GO:0000122)	903	41	18.06	+	2.27	2.82e-06	0.000926
	negative regulation of biosynthetic process (GO:0009890)	1589	72	31.79	+	2.27	1.39e-10	7.31e-07
	negative regulation of RNA metabolic process (GO:0051253)	1395	63	27.91	+	2.26	3.1e-09	2.88e-06
	positive regulation of cell differentiation (GO:0045597)	827	37	16.54	+	2.24	1.26e-05	0.00342
	enzyme linked receptor protein signaling pathway (GO:0007167)	726	32	14.52	+	2.2	4.73e-05	0.011
	negative regulation of nucleobase-containing compound metabolic process (GO:0045934)	1515	65	30.31	+	2.14	1.27e-08	9.51e-06
	negative regulation of gene expression (GO:0010629)	2034	81	40.69	+	1.99	3.84e-09	3.36e-06
	positive regulation of developmental process (GO:0051094)	1259	50	25.19	+	1.99	6.8e-06	0.00206
	positive regulation of nucleobase-containing compound metabolic process (GO:0045935)	1892	72	37.85	+	1.9	1.98e-07	9.18e-05
	positive regulation of RNA metabolic process (GO:0051254)	1719	65	34.39	+	1.89	1.05e-06	0.000395
	positive regulation of transcription by RNA polymerase II (GO:0045944)	1207	45	24.15	+	1.86	8.45e-05	0.018
	regulation of multicellular organismal development (GO:2000026)	1318	48	26.37	+	1.82	0.000103	0.0209
	negative regulation of nitrogen compound metabolic process (GO:0051172)	2392	87	47.85	+	1.82	4.88e-08	2.85e-05
	regulation of cell differentiation (GO:0045595)	1576	57	31.53	+	1.81	2.31e-05	0.00599
	positive regulation of multicellular organismal process (GO:0051240)	1386	50	27.73	+	1.8	7.06e-05	0.0155
	negative regulation of cellular metabolic process (GO:0031324)	2582	93	51.65	+	1.8	2.34e-08	1.54e-05
	positive regulation of nucleic acid-templated transcription (GO:1903508)	1623	58	32.47	+	1.79	2.99e-05	0.00749
	positive regulation of transcription, DNA-templated (GO:0045893)	1623	58	32.47	+	1.79	2.99e-05	0.00738
	positive regulation of RNA biosynthetic process (GO:1902680)	1624	58	32.49	+	1.79	3.01e-05	0.0073
	positive regulation of macromolecule biosynthetic process (GO:0010557)	1854	66	37.09	+	1.78	6.03e-06	0.0019
	negative regulation of signaling (GO:0023057)	1377	49	27.55	+	1.78	0.000144	0.028
	positive regulation of biosynthetic process (GO:0009891)	1991	70	39.83	+	1.76	5.05e-06	0.00162
	negative regulation of cell communication (GO:0010648)	1374	48	27.49	+	1.75	0.000221	0.0406
	positive regulation of cellular biosynthetic process (GO:0031328)	1957	68	39.15	+	1.74	9.85e-06	0.00277
	nervous system development (GO:0007399)	2189	76	43.79	+	1.74	2.67e-06	0.000914
	regulation of transcription by RNA polymerase II (GO:0006357)	2586	89	51.73	+	1.72	4.37e-07	0.000172
	regulation of developmental process (GO:0050793)	2441	83	48.83	+	1.7	1.75e-06	0.000614
	regulation of RNA metabolic process (GO:0051252)	3738	126	74.78	+	1.68	1.57e-09	2.25e-06
	negative regulation of macromolecule metabolic process (GO:0010605)	2862	96	57.25	+	1.68	4.3e-07	0.000174
	regulation of nucleobase-containing compound metabolic process (GO:0019219)	4007	133	80.16	+	1.66	1.28e-09	2.25e-06
	negative regulation of metabolic process (GO:0009892)	3105	103	62.12	+	1.66	2.38e-07	0.000104
	positive regulation of nitrogen compound metabolic process (GO:0051173)	3059	101	61.19	+	1.65	4.25e-07	0.000176
	positive regulation of cellular metabolic process (GO:0031325)	3239	106	64.8	+	1.64	2.68e-07	0.000114
	regulation of cellular macromolecule biosynthetic process (GO:2000112)	3921	127	78.44	+	1.62	1.48e-08	1.06e-05
	regulation of transcription, DNA-templated (GO:0006355)	3464	112	69.3	+	1.62	1.92e-07	9.44e-05
	regulation of nucleic acid-templated transcription (GO:1903506)	3465	112	69.32	+	1.62	1.93e-07	9.21e-05
	regulation of RNA biosynthetic process (GO:2001141)	3470	112	69.42	+	1.61	1.98e-07	8.94e-05
	regulation of macromolecule biosynthetic process (GO:0010556)	3952	127	79.06	+	1.61	2.38e-08	1.5e-05
	regulation of biosynthetic process (GO:0009889)	4197	134	83.96	+	1.6	1.15e-08	9.06e-06
	anatomical structure morphogenesis (GO:0009653)	2134	68	42.69	+	1.59	0.000168	0.0323
	regulation of cellular biosynthetic process (GO:0031326)	4113	131	82.28	+	1.59	1.95e-08	1.34e-05
	negative regulation of cellular process (GO:0048523)	4912	155	98.26	+	1.58	7.22e-10	1.42e-06
	regulation of nitrogen compound metabolic process (GO:0051171)	5692	175	113.87	+	1.54	1.78e-10	5.62e-07
	positive regulation of gene expression (GO:0010628)	2381	73	47.63	+	1.53	0.000256	0.0465
	positive regulation of macromolecule metabolic process (GO:0010604)	3432	105	68.66	+	1.53	7.37e-06	0.00219
	regulation of primary metabolic process (GO:0080090)	5895	180	117.93	+	1.53	1.34e-10	1.05e-06
	system development (GO:0048731)	4275	130	85.52	+	1.52	4.48e-07	0.000172
	regulation of gene expression (GO:0010468)	4880	148	97.62	+	1.52	3.46e-08	2.1e-05
	regulation of cellular metabolic process (GO:0031323)	6110	185	122.23	+	1.51	1.05e-10	1.65e-06
	regulation of signal transduction (GO:0009966)	3049	92	60.99	+	1.51	6.33e-05	0.0143
	regulation of cell communication (GO:0010646)	3424	103	68.5	+	1.5	1.85e-05	0.00486
	positive regulation of metabolic process (GO:0009893)	3720	111	74.42	+	1.49	1.06e-05	0.00294
	regulation of signaling (GO:0023051)	3459	103	69.2	+	1.49	2.73e-05	0.00695
	positive regulation of cellular process (GO:0048522)	5657	168	113.17	+	1.48	8.3e-09	6.89e-06
	regulation of macromolecule metabolic process (GO:0060255)	6308	185	126.19	+	1.47	1.76e-09	2.32e-06
	multicellular organism development (GO:0007275)	4875	142	97.52	+	1.46	1.11e-06	0.000405
	cell differentiation (GO:0030154)	3512	102	70.26	+	1.45	9.31e-05	0.0196
	negative regulation of biological process (GO:0048519)	5544	161	110.91	+	1.45	1.22e-07	6.4e-05
	developmental process (GO:0032502)	5733	166	114.69	+	1.45	8.8e-08	4.79e-05
	cellular developmental process (GO:0048869)	3565	103	71.32	+	1.44	0.000103	0.021
	animal organ development (GO:0048513)	3186	92	63.74	+	1.44	0.000268	0.0475
	regulation of metabolic process (GO:0019222)	6854	197	137.11	+	1.44	1.99e-09	2.41e-06
	positive regulation of biological process (GO:0048518)	6245	178	124.93	+	1.42	5.49e-08	3.09e-05
	anatomical structure development (GO:0048856)	5264	149	105.31	+	1.41	2.75e-06	0.000922
	cellular protein metabolic process (GO:0044267)	3644	103	72.9	+	1.41	0.000257	0.0461
	regulation of cellular process (GO:0050794)	11308	287	226.21	+	1.27	1.52e-09	2.4e-06
	regulation of biological process (GO:0050789)	11860	290	237.26	+	1.22	1.39e-07	7.06e-05
	biological regulation (GO:0065007)	12576	299	251.58	+	1.19	1.43e-06	0.000511
	biological_process (GO:0008150)	17849	386	357.07	+	1.08	8.76e-06	0.00251
	Unclassified (UNCLASSIFIED)	2746	26	54.93	-	0.47	8.76e-06	0.00256
	detection of chemical stimulus involved in sensory perception (GO:0050907)	486	0	9.72	-	< 0.01	9.56e-05	0.0198
	detection of chemical stimulus (GO:0009593)	522	0	10.44	-	< 0.01	7.01e-05	0.0156
	sensory perception of smell (GO:0007608)	468	0	9.36	-	< 0.01	0.000142	0.028
	sensory perception of chemical stimulus (GO:0007606)	542	0	10.84	-	< 0.01	4.75e-05	0.0109
miR-203a-3p	dicarboxylic acid biosynthetic process (GO:0043650)	13	5	0.6	+	8.36	0.000866	0.0422
	positive regulation of actin filament depolymerization (GO:0030836)	13	5	0.6	+	8.36	0.000866	0.042
	endocardial cushion formation (GO:0003272)	19	6	0.87	+	6.86	0.000616	0.0314
	positive regulation of transcription from RNA polymerase II promoter involved in cellular response to chemical stimulus (GO:1901522)	23	7	1.06	+	6.61	0.000261	0.0156
	endocardial cushion morphogenesis (GO:0003203)	33	8	1.52	+	5.27	0.000358	0.0203
	olfactory bulb development (GO:0021772)	30	7	1.38	+	5.07	0.00101	0.0472
	endocardial cushion development (GO:0003197)	43	10	1.98	+	5.05	9.04e-05	0.00628
	regulation of androgen receptor signaling pathway (GO:0060765)	36	8	1.66	+	4.83	0.00059	0.0305
	ovulation cycle process (GO:0022602)	41	9	1.89	+	4.77	0.000294	0.0171
	positive regulation of glucose import (GO:0046326)	38	8	1.75	+	4.57	0.000804	0.0395
	thymus development (GO:0048538)	48	10	2.21	+	4.53	0.000198	0.0123
	BMP signaling pathway (GO:0030509)	87	18	4	+	4.49	7.02e-07	0.000107
	negative regulation of BMP signaling pathway (GO:0030514)	63	13	2.9	+	4.48	2.49e-05	0.00211
	cranial nerve development (GO:0021545)	50	10	2.3	+	4.34	0.000265	0.0156
	positive regulation of glucose transmembrane transport (GO:0010828)	45	9	2.07	+	4.34	0.000532	0.0282
	ventricular septum development (GO:0003281)	66	13	3.04	+	4.28	3.81e-05	0.0031
	cellular response to BMP stimulus (GO:0071773)	102	20	4.7	+	4.26	3.64e-07	5.85e-05
	response to BMP (GO:0071772)	102	20	4.7	+	4.26	3.64e-07	5.79e-05
	negative chemotaxis (GO:0050919)	46	9	2.12	+	4.25	0.000612	0.0314
	mesenchymal cell development (GO:0014031)	82	16	3.77	+	4.24	5.57e-06	0.000619
	neural crest cell differentiation (GO:0014033)	88	17	4.05	+	4.2	3.22e-06	0.000394
	neural crest cell development (GO:0014032)	78	15	3.59	+	4.18	1.26e-05	0.00124
	forebrain generation of neurons (GO:0021872)	58	11	2.67	+	4.12	0.000199	0.0122
	stem cell development (GO:0048864)	81	15	3.73	+	4.02	1.87e-05	0.00173
	forebrain neuron differentiation (GO:0021879)	49	9	2.26	+	3.99	0.000911	0.0436
	gland morphogenesis (GO:0022612)	99	18	4.56	+	3.95	3.54e-06	0.000423
	regulation of glucose transmembrane transport (GO:0010827)	74	13	3.41	+	3.82	0.000107	0.00732
	negative regulation of developmental growth (GO:0048640)	103	18	4.74	+	3.8	5.77e-06	0.000628
	ovulation cycle (GO:0042698)	65	11	2.99	+	3.68	0.000472	0.0258
	regulation of BMP signaling pathway (GO:0030510)	102	17	4.7	+	3.62	1.8e-05	0.00171
	artery development (GO:0060840)	88	14	4.05	+	3.46	0.00015	0.00989
	mesenchymal cell differentiation (GO:0048762)	155	24	7.13	+	3.36	1.18e-06	0.000169
	negative regulation of cellular response to growth factor stimulus (GO:0090288)	111	17	5.11	+	3.33	4.68e-05	0.00364
	stem cell differentiation (GO:0048863)	153	23	7.04	+	3.27	3.06e-06	0.000377
	regulation of intracellular steroid hormone receptor signaling pathway (GO:0033143)	87	13	4	+	3.25	0.000439	0.0243
	transmembrane receptor protein serine/threonine kinase signaling pathway (GO:0007178)	197	29	9.07	+	3.2	2.43e-07	4.13e-05
	transforming growth factor beta receptor signaling pathway (GO:0007179)	102	15	4.7	+	3.19	0.000192	0.012
	camera-type eye morphogenesis (GO:0048593)	123	18	5.66	+	3.18	4.83e-05	0.0037
	regulation of mRNA splicing, via spliceosome (GO:0048024)	103	15	4.74	+	3.16	0.000211	0.0127
	negative regulation of transmembrane receptor protein serine/threonine kinase signaling pathway (GO:0090101)	140	20	6.44	+	3.1	2.56e-05	0.00215
	mammary gland development (GO:0030879)	129	18	5.94	+	3.03	8.39e-05	0.00585
	cardiac septum development (GO:0003279)	101	14	4.65	+	3.01	0.00053	0.0281
	mesenchyme development (GO:0060485)	217	30	9.99	+	3	5.04e-07	7.72e-05
	cellular response to transforming growth factor beta stimulus (GO:0071560)	152	21	7	+	3	2.54e-05	0.00214
	internal protein amino acid acetylation (GO:0006475)	117	16	5.39	+	2.97	0.000251	0.015
	eye morphogenesis (GO:0048592)	150	20	6.9	+	2.9	6.14e-05	0.00448
	liver development (GO:0001889)	136	18	6.26	+	2.88	0.000153	0.01
	response to transforming growth factor beta (GO:0071559)	159	21	7.32	+	2.87	4.6e-05	0.00362
	limb development (GO:0060173)	175	23	8.06	+	2.86	2.18e-05	0.0019
	appendage development (GO:0048736)	175	23	8.06	+	2.86	2.18e-05	0.00189
	protein acetylation (GO:0006473)	137	18	6.31	+	2.85	0.000166	0.0107
	internal peptidyl-lysine acetylation (GO:0018393)	115	15	5.29	+	2.83	0.000605	0.0312
	hepaticobiliary system development (GO:0061008)	138	18	6.35	+	2.83	0.00018	0.0114
	regulation of cellular response to growth factor stimulus (GO:0090287)	292	38	13.44	+	2.83	6.56e-08	1.28e-05
	rhythmic process (GO:0048511)	270	35	12.43	+	2.82	2.34e-07	4.02e-05
	histone acetylation (GO:0016573)	109	14	5.02	+	2.79	0.00104	0.0479
	kidney epithelium development (GO:0072073)	125	16	5.75	+	2.78	0.000487	0.0265
	regulation of RNA splicing (GO:0043484)	149	19	6.86	+	2.77	0.000157	0.0102
	gland development (GO:0048732)	409	52	18.83	+	2.76	5.23e-10	1.27e-07
	peptidyl-lysine acetylation (GO:0018394)	118	15	5.43	+	2.76	0.000769	0.0381
	odontogenesis (GO:0042476)	118	15	5.43	+	2.76	0.000769	0.038
	regulation of transmembrane receptor protein serine/threonine kinase signaling pathway (GO:0090092)	251	31	11.55	+	2.68	2.82e-06	0.000356
	limb morphogenesis (GO:0035108)	140	17	6.44	+	2.64	0.000568	0.0297
	appendage morphogenesis (GO:0035107)	140	17	6.44	+	2.64	0.000568	0.0296
	positive regulation of epithelial cell migration (GO:0010634)	150	18	6.9	+	2.61	0.000451	0.0248
	bone development (GO:0060348)	184	22	8.47	+	2.6	0.000116	0.00789
	axon guidance (GO:0007411)	278	33	12.8	+	2.58	3.71e-06	0.00044
	neuron projection guidance (GO:0097485)	279	33	12.84	+	2.57	3.89e-06	0.000451
	central nervous system neuron differentiation (GO:0021953)	181	21	8.33	+	2.52	0.000347	0.0199
	positive regulation of cell growth (GO:0030307)	164	19	7.55	+	2.52	0.000727	0.0366
	cellular response to insulin stimulus (GO:0032869)	173	20	7.96	+	2.51	0.000509	0.0274
	morphogenesis of a branching epithelium (GO:0061138)	156	18	7.18	+	2.51	0.00107	0.0492
	morphogenesis of a branching structure (GO:0001763)	165	19	7.6	+	2.5	0.000749	0.0374
	respiratory system development (GO:0060541)	192	22	8.84	+	2.49	0.000264	0.0156
	lung development (GO:0030324)	166	19	7.64	+	2.49	0.000773	0.0381
	negative regulation of growth (GO:0045926)	246	28	11.32	+	2.47	3.65e-05	0.003
	regulation of neuron differentiation (GO:0045664)	194	22	8.93	+	2.46	0.000287	0.0168
	respiratory tube development (GO:0030323)	170	19	7.83	+	2.43	0.000896	0.0431
	regulation of developmental growth (GO:0048638)	318	35	14.64	+	2.39	8.82e-06	0.000903
	peptidyl-serine phosphorylation (GO:0018105)	182	20	8.38	+	2.39	0.000732	0.0368
	morphogenesis of an epithelium (GO:0002009)	430	47	19.79	+	2.37	3.32e-07	5.46e-05
	positive regulation of cell projection organization (GO:0031346)	350	38	16.11	+	2.36	4.2e-06	0.000479
	regulation of cell morphogenesis (GO:0022604)	308	33	14.18	+	2.33	2.38e-05	0.00204
	camera-type eye development (GO:0043010)	318	34	14.64	+	2.32	1.81e-05	0.0017
	forebrain development (GO:0030900)	380	40	17.49	+	2.29	5.28e-06	0.000591
	sensory organ morphogenesis (GO:0090596)	258	27	11.88	+	2.27	0.000196	0.0122
	positive regulation of nervous system development (GO:0051962)	268	28	12.34	+	2.27	0.000148	0.00983
	positive regulation of neurogenesis (GO:0050769)	221	23	10.17	+	2.26	0.000709	0.0358
	eye development (GO:0001654)	366	38	16.85	+	2.26	1.18e-05	0.00116
	sensory system development (GO:0048880)	376	39	17.31	+	2.25	8.89e-06	0.000899
	tissue morphogenesis (GO:0048729)	532	55	24.49	+	2.25	1.83e-07	3.31e-05
	telencephalon development (GO:0021537)	252	26	11.6	+	2.24	0.000305	0.0176
	visual system development (GO:0150063)	370	38	17.03	+	2.23	1.39e-05	0.00134
	positive regulation of growth (GO:0045927)	258	26	11.88	+	2.19	0.000396	0.0221
	protein phosphorylation (GO:0006468)	685	69	31.53	+	2.19	1.07e-08	2.28e-06
	axon development (GO:0061564)	419	42	19.29	+	2.18	8.86e-06	0.000901
	cellular response to growth factor stimulus (GO:0071363)	503	50	23.15	+	2.16	1.51e-06	0.000211
	axonogenesis (GO:0007409)	384	38	17.68	+	2.15	3.26e-05	0.00271
	positive regulation of transcription by RNA polymerase II (GO:0045944)	1207	119	55.56	+	2.14	8.08e-14	3.11e-11
	regulation of Wnt signaling pathway (GO:0030111)	366	36	16.85	+	2.14	6.18e-05	0.00449
	response to growth factor (GO:0070848)	532	52	24.49	+	2.12	1.65e-06	0.000228
	covalent chromatin modification (GO:0016569)	360	35	16.57	+	2.11	9.3e-05	0.00643
	regulation of canonical Wnt signaling pathway (GO:0060828)	288	28	13.26	+	2.11	0.000445	0.0246
	epithelial tube morphogenesis (GO:0060562)	302	29	13.9	+	2.09	0.00058	0.0301
	positive regulation of cell differentiation (GO:0045597)	827	79	38.07	+	2.08	6.5e-09	1.44e-06
	histone modification (GO:0016570)	356	34	16.39	+	2.07	0.00015	0.00987
	positive regulation of RNA metabolic process (GO:0051254)	1719	164	79.13	+	2.07	1.08e-17	7.75e-15
	regulation of growth (GO:0040008)	657	62	30.24	+	2.05	4.19e-07	6.61e-05
	regulation of neurogenesis (GO:0050767)	352	33	16.2	+	2.04	0.000355	0.0202
	positive regulation of nucleic acid-templated transcription (GO:1903508)	1623	152	74.71	+	2.03	8.47e-16	4.61e-13
	positive regulation of transcription, DNA-templated (GO:0045893)	1623	152	74.71	+	2.03	8.47e-16	4.45e-13
	regulation of neuron projection development (GO:0010975)	438	41	20.16	+	2.03	6.07e-05	0.00447
	positive regulation of kinase activity (GO:0033674)	609	57	28.03	+	2.03	1.79e-06	0.000244
	positive regulation of RNA biosynthetic process (GO:1902680)	1624	152	74.75	+	2.03	8.69e-16	4.42e-13
	regulation of translation (GO:0006417)	376	35	17.31	+	2.02	0.000214	0.0129
	regulation of neuron death (GO:1901214)	313	29	14.41	+	2.01	0.000752	0.0374
	positive regulation of nucleobase-containing compound metabolic process (GO:0045935)	1892	175	87.09	+	2.01	8.46e-18	6.35e-15
	wound healing (GO:0042060)	444	41	20.44	+	2.01	6.98e-05	0.005
	enzyme linked receptor protein signaling pathway (GO:0007167)	726	67	33.42	+	2	3.36e-07	5.46e-05
	negative regulation of transcription by RNA polymerase II (GO:0000122)	903	83	41.57	+	2	1.63e-08	3.34e-06
	cell-cell signaling by wnt (GO:0198738)	349	32	16.06	+	1.99	0.000543	0.0285
	Wnt signaling pathway (GO:0016055)	349	32	16.06	+	1.99	0.000543	0.0284
	positive regulation of transferase activity (GO:0051347)	688	63	31.67	+	1.99	1.11e-06	0.000163
	activation of protein kinase activity (GO:0032147)	328	30	15.1	+	1.99	0.000959	0.0453
	negative regulation of cellular macromolecule biosynthetic process (GO:2000113)	1488	136	68.49	+	1.99	2.07e-13	7.6e-11
	cell morphogenesis involved in neuron differentiation (GO:0048667)	449	41	20.67	+	1.98	8.08e-05	0.00569
	skeletal system development (GO:0001501)	471	43	21.68	+	1.98	6.92e-05	0.00498
	regulation of cell growth (GO:0001558)	417	38	19.19	+	1.98	0.000175	0.0111
	regulation of nervous system development (GO:0051960)	428	39	19.7	+	1.98	0.000136	0.00906
	negative regulation of RNA metabolic process (GO:0051253)	1395	127	64.21	+	1.98	1.95e-12	6.54e-10
	neuron projection morphogenesis (GO:0048812)	495	45	22.79	+	1.97	4.29e-05	0.00342
	positive regulation of cell migration (GO:0030335)	518	47	23.84	+	1.97	3.9e-05	0.00316
	negative regulation of macromolecule biosynthetic process (GO:0010558)	1499	136	69	+	1.97	3.96e-13	1.36e-10
	positive regulation of cell motility (GO:2000147)	543	49	24.99	+	1.96	2.41e-05	0.00206
	plasma membrane bounded cell projection morphogenesis (GO:0120039)	499	45	22.97	+	1.96	4.81e-05	0.0037
	blood vessel development (GO:0001568)	488	44	22.46	+	1.96	6.12e-05	0.00449
	sensory organ development (GO:0007423)	555	50	25.55	+	1.96	1.93e-05	0.00176
	positive regulation of macromolecule biosynthetic process (GO:0010557)	1854	167	85.34	+	1.96	5.94e-16	3.35e-13
	cell part morphogenesis (GO:0032990)	522	47	24.03	+	1.96	4.16e-05	0.00333
	negative regulation of transcription, DNA-templated (GO:0045892)	1289	116	59.33	+	1.96	3.8e-11	1.09e-08
	negative regulation of cellular biosynthetic process (GO:0031327)	1557	140	71.67	+	1.95	2.59e-13	9.27e-11
	negative regulation of nucleic acid-templated transcription (GO:1903507)	1291	116	59.43	+	1.95	4.02e-11	1.13e-08
	pattern specification process (GO:0007389)	423	38	19.47	+	1.95	0.000205	0.0125
	negative regulation of RNA biosynthetic process (GO:1902679)	1293	116	59.52	+	1.95	4.26e-11	1.16e-08
	growth (GO:0040007)	357	32	16.43	+	1.95	0.000667	0.0339
	positive regulation of locomotion (GO:0040017)	558	50	25.69	+	1.95	2.11e-05	0.00187
	cell projection morphogenesis (GO:0048858)	503	45	23.15	+	1.94	7.51e-05	0.00534
	negative regulation of biosynthetic process (GO:0009890)	1589	142	73.14	+	1.94	2.68e-13	9.39e-11
	regulation of cell projection organization (GO:0031344)	638	57	29.37	+	1.94	7.48e-06	0.000787
	phosphorylation (GO:0016310)	1023	91	47.09	+	1.93	1.19e-08	2.51e-06
	tube morphogenesis (GO:0035239)	644	57	29.64	+	1.92	8.47e-06	0.000874
	positive regulation of cellular component movement (GO:0051272)	556	49	25.59	+	1.91	4.6e-05	0.00361
	head development (GO:0060322)	788	69	36.27	+	1.9	1.44e-06	0.000203
	positive regulation of biosynthetic process (GO:0009891)	1991	174	91.65	+	1.9	1.87e-15	8.43e-13
	embryonic morphogenesis (GO:0048598)	561	49	25.82	+	1.9	5.11e-05	0.00385
	brain development (GO:0007420)	745	65	34.29	+	1.9	2.9e-06	0.00036
	negative regulation of nucleobase-containing compound metabolic process (GO:0045934)	1515	132	69.74	+	1.89	1.25e-11	3.8e-09
	regulation of plasma membrane bounded cell projection organization (GO:0120035)	621	54	28.58	+	1.89	2.26e-05	0.00195
	tube development (GO:0035295)	840	73	38.67	+	1.89	8.54e-07	0.000128
	positive regulation of cellular biosynthetic process (GO:0031328)	1957	170	90.08	+	1.89	7.08e-15	2.94e-12
	cell morphogenesis involved in differentiation (GO:0000904)	554	48	25.5	+	1.88	7.18e-05	0.00512
	vasculature development (GO:0001944)	511	44	23.52	+	1.87	0.000202	0.0124
	cellular component morphogenesis (GO:0032989)	604	52	27.8	+	1.87	4.14e-05	0.00333
	positive regulation of protein kinase activity (GO:0045860)	535	46	24.63	+	1.87	0.000125	0.00849
	cell surface receptor signaling pathway involved in cell-cell signaling (GO:1905114)	419	36	19.29	+	1.87	0.000706	0.0358
	negative regulation of intracellular signal transduction (GO:1902532)	501	43	23.06	+	1.86	0.000268	0.0157
	animal organ morphogenesis (GO:0009887)	945	81	43.5	+	1.86	3.07e-07	5.16e-05
	taxis (GO:0042330)	549	47	25.27	+	1.86	0.000106	0.00731
	chromatin organization (GO:0006325)	697	59	32.08	+	1.84	1.91e-05	0.00175
	heart development (GO:0007507)	508	43	23.38	+	1.84	0.000299	0.0173
	regulation of cell differentiation (GO:0045595)	1576	133	72.54	+	1.83	6.99e-11	1.81e-08
	cell morphogenesis (GO:0000902)	711	60	32.73	+	1.83	2.14e-05	0.00188
	chemotaxis (GO:0006935)	546	46	25.13	+	1.83	0.000216	0.0129
	positive regulation of developmental process (GO:0051094)	1259	106	57.95	+	1.83	1.06e-08	2.28e-06
	regulation of cellular amide metabolic process (GO:0034248)	440	37	20.25	+	1.83	0.000928	0.0442
	regulation of anatomical structure morphogenesis (GO:0022603)	955	80	43.96	+	1.82	1.13e-06	0.000166
	regulation of cell development (GO:0060284)	490	41	22.55	+	1.82	0.000529	0.0282
	regulation of cell migration (GO:0030334)	885	74	40.74	+	1.82	2.46e-06	0.000323
	regulation of kinase activity (GO:0043549)	910	76	41.89	+	1.81	2.15e-06	0.00029
	negative regulation of signaling (GO:0023057)	1377	115	63.38	+	1.81	2.84e-09	6.59e-07
	negative regulation of cell communication (GO:0010648)	1374	114	63.25	+	1.8	5.73e-09	1.29e-06
	central nervous system development (GO:0007417)	991	82	45.62	+	1.8	1.18e-06	0.00017
	positive regulation of nitrogen compound metabolic process (GO:0051173)	3059	253	140.81	+	1.8	4.4e-20	7.71e-17
	regulation of transcription by RNA polymerase II (GO:0006357)	2586	213	119.04	+	1.79	2.49e-16	1.45e-13
	regulation of cell motility (GO:2000145)	947	78	43.59	+	1.79	2.31e-06	0.000307
	nervous system development (GO:0007399)	2189	180	100.76	+	1.79	1.29e-13	4.85e-11
	negative regulation of signal transduction (GO:0009968)	1277	105	58.78	+	1.79	4.32e-08	8.62e-06
	cellular response to hormone stimulus (GO:0032870)	523	43	24.07	+	1.79	0.000538	0.0284
	neuron projection development (GO:0031175)	683	56	31.44	+	1.78	7.59e-05	0.00537
	regulation of locomotion (GO:0040012)	990	81	45.57	+	1.78	1.78e-06	0.000245
	positive regulation of cellular metabolic process (GO:0031325)	3239	265	149.09	+	1.78	1.55e-20	3.5e-17
	cell population proliferation (GO:0008283)	477	39	21.96	+	1.78	0.00102	0.0473
	negative regulation of cell population proliferation (GO:0008285)	689	56	31.72	+	1.77	0.000115	0.00788
	posttranscriptional regulation of gene expression (GO:0010608)	554	45	25.5	+	1.76	0.000524	0.028
	regulation of developmental process (GO:0050793)	2441	198	112.36	+	1.76	1.6e-14	6.47e-12
	circulatory system development (GO:0072359)	852	69	39.22	+	1.76	1.65e-05	0.00159
	positive regulation of phosphorylation (GO:0042327)	914	74	42.07	+	1.76	7.43e-06	0.000786
	regulation of transferase activity (GO:0051338)	1027	83	47.27	+	1.76	2.58e-06	0.00033
	negative regulation of gene expression (GO:0010629)	2034	164	93.63	+	1.75	9.34e-12	2.95e-09
	anatomical structure formation involved in morphogenesis (GO:0048646)	869	70	40	+	1.75	1.96e-05	0.00177
	negative regulation of developmental process (GO:0051093)	870	70	40.05	+	1.75	1.98e-05	0.00177
	positive regulation of phosphorus metabolic process (GO:0010562)	990	79	45.57	+	1.73	5.62e-06	0.00062
	positive regulation of phosphate metabolic process (GO:0045937)	990	79	45.57	+	1.73	5.62e-06	0.000615
	epithelium development (GO:0060429)	1097	87	50.5	+	1.72	2.57e-06	0.000332
	response to wounding (GO:0009611)	543	43	24.99	+	1.72	0.00102	0.0473
	hematopoietic or lymphoid organ development (GO:0048534)	619	49	28.49	+	1.72	0.000504	0.0272
	positive regulation of protein modification process (GO:0031401)	1062	84	48.88	+	1.72	3.88e-06	0.000456
	neuron differentiation (GO:0030182)	1028	81	47.32	+	1.71	7.77e-06	0.000811
	cellular response to endogenous stimulus (GO:0071495)	1146	90	52.75	+	1.71	2.85e-06	0.000357
	positive regulation of macromolecule metabolic process (GO:0010604)	3432	269	157.98	+	1.7	1.92e-18	1.68e-15
	embryo development (GO:0009790)	971	76	44.7	+	1.7	1.85e-05	0.00172
	regulation of cellular component movement (GO:0051270)	1026	80	47.23	+	1.69	1.12e-05	0.00111
	regulation of protein kinase activity (GO:0045859)	799	62	36.78	+	1.69	0.000169	0.0108
	regulation of multicellular organismal development (GO:2000026)	1318	102	60.67	+	1.68	8.63e-07	0.000128
	negative regulation of nitrogen compound metabolic process (GO:0051172)	2392	185	110.11	+	1.68	9.49e-12	2.93e-09
	anatomical structure morphogenesis (GO:0009653)	2134	165	98.23	+	1.68	1.57e-10	3.99e-08
	regulation of RNA metabolic process (GO:0051252)	3738	289	172.06	+	1.68	3.48e-19	3.43e-16
	positive regulation of gene expression (GO:0010628)	2381	184	109.6	+	1.68	9.14e-12	2.94e-09
	positive regulation of catalytic activity (GO:0043085)	1415	109	65.13	+	1.67	4.99e-07	7.79e-05
	regulation of cellular macromolecule biosynthetic process (GO:2000112)	3921	302	180.49	+	1.67	4.84e-20	7.64e-17
	generation of neurons (GO:0048699)	1249	96	57.49	+	1.67	2.59e-06	0.000329
	neuron development (GO:0048666)	833	64	38.34	+	1.67	0.000163	0.0106
	negative regulation of cell differentiation (GO:0045596)	638	49	29.37	+	1.67	0.000879	0.0425
	regulation of macromolecule biosynthetic process (GO:0010556)	3952	302	181.91	+	1.66	1.9e-19	2e-16
	regulation of nucleobase-containing compound metabolic process (GO:0019219)	4007	306	184.44	+	1.66	9.23e-20	1.21e-16
	negative regulation of cellular metabolic process (GO:0031324)	2582	196	118.85	+	1.65	7.79e-12	2.56e-09
	regulation of cellular biosynthetic process (GO:0031326)	4113	311	189.32	+	1.64	1.46e-19	1.64e-16
	positive regulation of metabolic process (GO:0009893)	3720	281	171.23	+	1.64	2.98e-17	1.96e-14
	regulation of transcription, DNA-templated (GO:0006355)	3464	261	159.45	+	1.64	1.07e-15	5.25e-13
	regulation of nucleic acid-templated transcription (GO:1903506)	3465	261	159.5	+	1.64	1.08e-15	5.14e-13
	regulation of biosynthetic process (GO:0009889)	4197	316	193.19	+	1.64	1.24e-19	1.5e-16
	neurogenesis (GO:0022008)	1369	103	63.02	+	1.63	2.57e-06	0.000334
	regulation of RNA biosynthetic process (GO:2001141)	3470	261	159.73	+	1.63	1.15e-15	5.31e-13
	tissue development (GO:0009888)	1731	130	79.68	+	1.63	1.17e-07	2.19e-05
	positive regulation of protein phosphorylation (GO:0001934)	829	62	38.16	+	1.62	0.000418	0.0232
	regulation of phosphorylation (GO:0042325)	1402	104	64.53	+	1.61	4.46e-06	0.000506
	negative regulation of response to stimulus (GO:0048585)	1805	133	83.09	+	1.6	2.03e-07	3.59e-05
	positive regulation of hydrolase activity (GO:0051345)	776	57	35.72	+	1.6	0.000994	0.0467
	regulation of protein localization (GO:0032880)	899	66	41.38	+	1.59	0.000383	0.0215
	response to hormone (GO:0009725)	807	59	37.15	+	1.59	0.000911	0.0437
	cellular response to oxygen-containing compound (GO:1901701)	1058	77	48.7	+	1.58	0.000184	0.0116
	negative regulation of cellular process (GO:0048523)	4912	357	226.1	+	1.58	2.51e-20	4.95e-17
	positive regulation of cellular component organization (GO:0051130)	1135	82	52.24	+	1.57	0.000126	0.00847
	regulation of signal transduction (GO:0009966)	3049	220	140.35	+	1.57	2.7e-11	7.88e-09
	response to endogenous stimulus (GO:0009719)	1416	102	65.18	+	1.56	1.68e-05	0.0016
	regulation of nitrogen compound metabolic process (GO:0051171)	5692	410	262.01	+	1.56	1.33e-23	6.97e-20
	regulation of primary metabolic process (GO:0080090)	5895	422	271.35	+	1.56	4.09e-24	3.23e-20
	regulation of phosphate metabolic process (GO:0019220)	1613	115	74.25	+	1.55	7.24e-06	0.000777
	regulation of phosphorus metabolic process (GO:0051174)	1613	115	74.25	+	1.55	7.24e-06	0.000771
	negative regulation of macromolecule metabolic process (GO:0010605)	2862	204	131.74	+	1.55	5.13e-10	1.26e-07
	apoptotic process (GO:0006915)	912	65	41.98	+	1.55	0.000997	0.0467
	regulation of cellular metabolic process (GO:0031323)	6110	435	281.25	+	1.55	1.21e-24	1.9e-20
	positive regulation of cellular process (GO:0048522)	5657	402	260.4	+	1.54	6.78e-22	2.67e-18
	regulation of protein modification process (GO:0031399)	1636	116	75.31	+	1.54	8.29e-06	0.00086
	positive regulation of protein metabolic process (GO:0051247)	1539	109	70.84	+	1.54	1.94e-05	0.00176
	positive regulation of molecular function (GO:0044093)	1767	125	81.34	+	1.54	4.19e-06	0.000483
	regulation of cell communication (GO:0010646)	3424	242	157.61	+	1.54	1.38e-11	4.11e-09
	negative regulation of metabolic process (GO:0009892)	3105	218	142.92	+	1.53	4.27e-10	1.07e-07
	regulation of protein phosphorylation (GO:0001932)	1212	85	55.79	+	1.52	0.000263	0.0156
	regulation of gene expression (GO:0010468)	4880	342	224.63	+	1.52	9.05e-17	5.49e-14
	positive regulation of cellular protein metabolic process (GO:0032270)	1457	102	67.07	+	1.52	5.02e-05	0.00381
	regulation of signaling (GO:0023051)	3459	242	159.22	+	1.52	4.12e-11	1.14e-08
	system development (GO:0048731)	4275	299	196.78	+	1.52	3.92e-14	1.54e-11
	negative regulation of multicellular organismal process (GO:0051241)	1002	70	46.12	+	1.52	0.00097	0.0457
	regulation of cell population proliferation (GO:0042127)	1651	115	76	+	1.51	2.06e-05	0.00183
	animal organ development (GO:0048513)	3186	220	146.65	+	1.5	1.18e-09	2.79e-07
	regulation of macromolecule metabolic process (GO:0060255)	6308	435	290.36	+	1.5	7.57e-22	2.39e-18
	chromosome organization (GO:0051276)	1061	73	48.84	+	1.49	0.00104	0.0479
	multicellular organism development (GO:0007275)	4875	335	224.4	+	1.49	3.21e-15	1.41e-12
	regulation of cellular protein metabolic process (GO:0032268)	2447	168	112.64	+	1.49	3.24e-07	5.39e-05
	regulation of protein metabolic process (GO:0051246)	2605	178	119.91	+	1.48	1.76e-07	3.23e-05
	developmental process (GO:0032502)	5733	391	263.89	+	1.48	5.6e-18	4.65e-15
	negative regulation of biological process (GO:0048519)	5544	378	255.19	+	1.48	3.54e-17	2.24e-14
	positive regulation of biological process (GO:0048518)	6245	425	287.46	+	1.48	5.27e-20	7.55e-17
	regulation of localization (GO:0032879)	2734	186	125.85	+	1.48	1.09e-07	2.07e-05
	intracellular signal transduction (GO:0035556)	1676	114	77.15	+	1.48	5.28e-05	0.00395
	regulation of intracellular signal transduction (GO:1902531)	1776	120	81.75	+	1.47	4.87e-05	0.00371
	anatomical structure development (GO:0048856)	5264	355	242.31	+	1.47	4.47e-15	1.9e-12
	regulation of metabolic process (GO:0019222)	6854	462	315.49	+	1.46	9.72e-22	2.56e-18
	locomotion (GO:0040011)	1336	90	61.5	+	1.46	0.000498	0.027
	cell development (GO:0048468)	1615	108	74.34	+	1.45	0.000178	0.0113
	regulation of cellular component organization (GO:0051128)	2363	158	108.77	+	1.45	3.89e-06	0.000454
	phosphorus metabolic process (GO:0006793)	1934	129	89.02	+	1.45	4.51e-05	0.00357
	phosphate-containing compound metabolic process (GO:0006796)	1907	127	87.78	+	1.45	5.16e-05	0.00388
	regulation of ion transport (GO:0043269)	1338	89	61.59	+	1.45	0.000814	0.0399
	positive regulation of signaling (GO:0023056)	1721	114	79.22	+	1.44	0.000168	0.0108
	cellular protein modification process (GO:0006464)	3020	200	139.01	+	1.44	2.1e-07	3.67e-05
	protein modification process (GO:0036211)	3020	200	139.01	+	1.44	2.1e-07	3.63e-05
	positive regulation of cell communication (GO:0010647)	1715	113	78.94	+	1.43	0.00021	0.0127
	positive regulation of signal transduction (GO:0009967)	1552	102	71.44	+	1.43	0.000465	0.0255
	regulation of catalytic activity (GO:0050790)	2518	164	115.91	+	1.41	9.05e-06	0.000909
	cell differentiation (GO:0030154)	3512	228	161.66	+	1.41	1e-07	1.93e-05
	regulation of transport (GO:0051049)	1758	114	80.92	+	1.41	0.000386	0.0216
	regulation of biological quality (GO:0065008)	4007	259	184.44	+	1.4	1.02e-08	2.22e-06
	regulation of response to stimulus (GO:0048583)	4242	274	195.26	+	1.4	3.64e-09	8.32e-07
	cellular response to organic substance (GO:0071310)	2331	150	107.3	+	1.4	4.7e-05	0.00363
	cellular developmental process (GO:0048869)	3565	229	164.1	+	1.4	1.94e-07	3.47e-05
	regulation of cell death (GO:0010941)	1654	106	76.13	+	1.39	0.000838	0.0409
	regulation of multicellular organismal process (GO:0051239)	2647	169	121.84	+	1.39	2.13e-05	0.00188
	macromolecule modification (GO:0043412)	3241	206	149.19	+	1.38	2.29e-06	0.000306
	regulation of molecular function (GO:0065009)	3180	198	146.38	+	1.35	1.36e-05	0.00133
	cellular protein metabolic process (GO:0044267)	3644	226	167.74	+	1.35	3.44e-06	0.000418
	response to organic substance (GO:0010033)	2996	184	137.91	+	1.33	6.66e-05	0.00482
	positive regulation of response to stimulus (GO:0048584)	2278	139	104.86	+	1.33	0.000895	0.0432
	cellular macromolecule metabolic process (GO:0044260)	4964	291	228.5	+	1.27	6.93e-06	0.000749
	protein metabolic process (GO:0019538)	4219	246	194.2	+	1.27	8.12e-05	0.00569
	regulation of cellular process (GO:0050794)	11308	656	520.51	+	1.26	1.68e-18	1.55e-15
	regulation of biological process (GO:0050789)	11860	677	545.92	+	1.24	7.84e-18	6.18e-15
	multicellular organismal process (GO:0032501)	6908	394	317.98	+	1.24	5e-07	7.73e-05
	cellular component organization (GO:0016043)	5776	328	265.87	+	1.23	1.85e-05	0.00172
	biological regulation (GO:0065007)	12576	706	578.88	+	1.22	1.62e-17	1.11e-14
	cellular component organization or biogenesis (GO:0071840)	6000	335	276.18	+	1.21	5.93e-05	0.00441
[truncated: 1,265 more rows]
